# Supplementary material for: Comparative secretome of white‐rot fungi reveals co‐regulated carbohydrate‐active enzymes associated with selective ligninolysis of ramie stalks
Source: Microb Biotechnol. 2020 Aug 14;14(3):911–22. doi: 10.1111/1751-7915.13647 (PMC8085959; doi:10.1111/1751-7915.13647)
Supplement: Supplementary file 1 — Table S1. All of the identified proteins from the four white‐rot fungi cultivated on ramie stalks at 21 days. Table S2. All of the identified proteins from P. chrysosporium cultivated on ramie stalks at 21 days. Table S3. All of the identified proteins from Irpex lacteus cultivated on ramie stalks at 21 days. Table S4. All of the identified proteins from P. eryngii cultivated on ramie stalks at 21 days. Table S5. All of the identified proteins from P. ostreatus cultivated on ramie stalks at 21 days. [file MBT2-14-911-s001.xlsx]

## Sheet: TableS1
			Table S1 All of the identified proteins from the four white-rot fungi cultivated on ramie stalks at 21 days
Accession	-10lgP	Coverage (%)	#Peptides	#Unique	Avg. Mass	Description	Gene name
R7SUU1	71.89	25	44	35	204170	1 3-beta-glucan synthase	DICSQDRAFT_88574
A0A0L6JD95	22.55	14	3	3	29510	2-dehydro-3-deoxyphosphooctonate aldolase	kdsA
A0A0L6JDK0	48.57	19	17	16	110955	2-oxoglutarate dehydrogenase	sucA
A0A0L6J9R6	32.22	13	6	6	73757	3-hydroxyacyl-CoA dehydrogenase	AKJ13_12250
M2PWA9	35.69	8	7	7	83035	3-isopropylmalate dehydratase	CERSUDRAFT_111681
R7T1Y6	20.72	16	4	4	40136	3-isopropylmalate dehydrogenase	DICSQDRAFT_85316
A0A0L6J2Q8	60.10	46	14	13	28082	6-phosphogluconate dehydrogenase	AKJ13_25035
R7S174	20.25	8	4	4	85560	AAA-domain-containing protein	PUNSTDRAFT_146736
R7S3H1	47.95	9	14	10	165494	ABC protein	PUNSTDRAFT_123188
A0A0L6JDG5	24.10	5	2	2	72256	ABC transporter	AKJ13_05375
A0A0L6JAE4	37.48	19	9	8	62270	ABC transporter permease	AKJ13_09410
A0A0L6J367	25.92	11	4	4	57992	ABC transporter substrate-binding protein	AKJ13_23610
K5VUM4	32.06	8	6	6	75121	Acetolactate synthase	PHACADRAFT_255705
R7S2Y1	46.87	9	24	23	396385	Acetyl-CoA synthetase-like protein	PUNSTDRAFT_107905
R7S4W8	43.31	2	3	3	114969	Acetyl-CoA synthetase-like protein	PUNSTDRAFT_146183
A0A0L6JD58	32.25	6	4	4	43008	Acetyltransferase component of pyruvate dehydrogenase complex (Fragment)	AKJ13_03760
K5WB54	23.28	11	4	4	48647	Acetyltransferase component of pyruvate dehydrogenase complex	PHACADRAFT_247643
R7RXW4	42.29	3	4	4	82703	Aconitate hydratase mitochondrial	STEHIDRAFT_68582
A0A0L6J5Z7	33.12	3	4	4	107883	Acriflavin resistance protein	AKJ13_18610
R7SPE0	51.87	12	6	6	63690	Acyl-CoA dehydrogenase NM domain-like protein	DICSQDRAFT_111302
R7SX15	40.74	10	13	12	124635	AIP3-domain-containing protein	DICSQDRAFT_181307
A0A0L6J4B3	40.69	6	4	4	40491	Alcohol dehydrogenase	AKJ13_21855
A0A0L6JDT4	29.24	1	1	1	95011	Aldehyde oxidase	AKJ13_05075
R7SRY6	37.03	5	6	5	105490	Alkaline phosphatase-like protein	DICSQDRAFT_148925
R7SN76	36.71	7	4	4	66535	Alpha/beta-hydrolase	DICSQDRAFT_183237
R7SP51	30.42	3	4	3	106439	Alpha/beta-hydrolase	DICSQDRAFT_69245
A0A0L6J5M6	33.32	11	16	15	185203	Alpha-2-macroglobulin	AKJ13_20015
R7S1A6	30.53	12	10	8	70570	Amidase signature enzyme	PUNSTDRAFT_109325
A0A0L6J376	30.73	7	4	4	57076	Amidohydrolase	AKJ13_23635
A0A0L6J0K4	29.14	4	2	2	49327	Aminobenzoate synthetase	AKJ13_28545
R7SKS4	21.92	4	1	1	53253	Ammonium transporter	DICSQDRAFT_112666
R7SZU5	0.00	8	4	4	63867	Amp dependent CoA ligase	DICSQDRAFT_85737
J0WWA1	46.23	6	7	6	94120	Ankyrin	AURDEDRAFT_116695
R7T2A1	45.80	13	5	4	42563	AP endonuclease	DICSQDRAFT_58911
R7T1X8	23.58	4	2	2	46134	ArfGap-domain-containing protein	DICSQDRAFT_58946
A0A060SCK2	0.00	4	1	1	50266	Arginine biosynthesis bifunctional protein ArgJ mitochondrial	BN946_scf184962.g33
R7SZS1	30.18	6	7	5	103164	Argonaute-like protein	DICSQDRAFT_155289
R7SY38	46.65	14	15	15	105824	Argonaute-like protein	DICSQDRAFT_155541
R7T235	29.30	6	6	6	113728	ARM repeat-containing protein	DICSQDRAFT_180233
A0A0L6J989	42.41	11	15	13	118356	AsmA-like C-terminal region protein	AKJ13_12600
M2QP51	21.15	1	1	1	58852	ATP synthase subunit alpha	CERSUDRAFT_112572
A0A0L6JF63	47.92	29	13	13	65099	ATPase	AKJ13_00600
A0A0L6J633	57.25	15	16	15	124430	ATPase	AKJ13_19040
M2PJK4	29.73	13	10	9	84994	Autophagy-related protein 13	CERSUDRAFT_115375
A0A060SMY0	50.02	7	5	5	72104	Autophagy-related protein 13	BN946_scf184833.g3
R7S0V0	0.00	1	1	1	110022	Beta-galactosidase	PUNSTDRAFT_128595
J0DA97	27.68	10	4	4	43926	Beta-lactamase/transpeptidase-like protein	AURDEDRAFT_188208
W8QRE4	0.00	5	2	2	55476	Beta-xylosidase	Xyl5
K5WGS0	24.28	7	8	8	160137	Calcium-transporting ATPase	PHACADRAFT_252935
A0A0L6JCU2	41.89	22	10	9	48675	Capsular biosynthesis protein	AKJ13_03980
R7RWL1	18.58	4	3	2	104732	Carbohydrate esterase family 9 protein	STEHIDRAFT_173229
A0A060STH0	0.00	5	1	1	44144	Carbohydrate-Binding Module Family 1 / Glycoside Hydrolase Family 5 protein	BN946_scf184921.g29
A0A060SEQ0	0.00	2	1	1	39573	Carbohydrate-Binding Module Family 1 / Glycoside Hydrolase Family 5 protein	BN946_scf185007.g51
M2R7G5	22.88	10	4	4	92942	Carbohydrate-binding module family 13 protein	CERSUDRAFT_117225
M2QZ20	0.00	4	3	3	47218	Carbohydrate-binding module family 13 protein	CERSUDRAFT_119987
K5WA25	19.81	10	5	4	67514	Carbohydrate-binding module family 21 protein	PHACADRAFT_257123
A0A060SC07	16.39	10	5	4	74572	Carbohydrate-Binding Module Family 21 protein	BN946_scf184940.g32
R7RYB0	16.98	2	1	1	51551	Carboxylic ester hydrolase	STEHIDRAFT_126211
A0A060SYJ9	88.25	34	44	43	149377	Cation-transporting ATPase	BN946_scf184946.g32
R7S3S0	48.16	10	12	11	103244	CBF-domain-containing protein	PUNSTDRAFT_146428
Q12661	15.53	7	3	2	81914	Cellobiose dehydrogenase	cdh
Q01738	15.53	7	3	2	82007	Cellobiose dehydrogenase	CDH-1
K5WYH4	45.21	20	10	6	50729	Citrate synthase	PHACADRAFT_173702
A0A0L6J5I2	27.96	6	2	2	21513	CoA-binding protein	AKJ13_19785
A0A0L6JDS6	35.46	37	8	8	26939	Competence protein ComF	AKJ13_04870
M2R5I5	46.23	12	14	13	160316	CsMn25	CsMn25
M2PLF7	39.90	11	5	4	60784	CsMn37	CsMn37
M2QZZ1	45.58	14	21	16	155972	CsMn39 (Fragment)	CsMn39
A0A0L6J4X8	43.32	12	3	2	21813	Cytochrome B	AKJ13_20495
A0A0L6J587	20.54	6	2	2	48249	Cytochrome C oxidase subunit II	AKJ13_19355
A0A0L6J967	20.27	5	3	2	50612	Cytochrome	AKJ13_13715
R7SVV0	22.44	14	6	6	54439	Cytochrome P450 (Fragment)	DICSQDRAFT_63698
R7SIZ5	43.72	25	9	8	47899	Cytochrome P450	DICSQDRAFT_183995
R7SM57	72.88	26	17	17	58918	Cytochrome P450	DICSQDRAFT_69953
G5EJP0	53.70	19	9	9	57879	Cytochrome P450	PcCYP_20a
G5EJU7	22.83	3	4	2	115771	Cytochrome P450	PcCYP_73d2
G5EJV5	25.72	9	4	4	57536	Cytochrome P450	PcCYP_81c
R7SI77	26.04	7	3	3	63171	Cytochrome-450 hydroxylase	DICSQDRAFT_72661
A0A0L6J1E5	30.57	5	4	3	43142	D-alanyl-D-alanine carboxypeptidase	AKJ13_26940
R7SV49	39.73	5	3	2	56724	Dihydrolipoamide acetyltransferase component of pyruvate dehydrogenase complex	DICSQDRAFT_109749
K5VCI8	32.64	9	6	5	56081	Dihydrolipoamide acetyltransferase component of pyruvate dehydrogenase complex	PHACADRAFT_246690
A0A060SB53	39.73	2	2	1	57663	Dihydrolipoamide acetyltransferase component of pyruvate dehydrogenase complex	BN946_scf184920.g1
R7SV86	32.77	14	6	3	49116	Dihydrolipoamide succinyltransferase	DICSQDRAFT_181779
M2QXH1	23.13	16	7	5	53765	Dihydrolipoyl dehydrogenase	CERSUDRAFT_89245
A0A0L6JGW9	49.93	30	11	11	50775	Dihydrolipoyl dehydrogenase	AKJ13_01790
A0A0L6J8A8	24.30	1	1	1	51452	Dihydropyrimidinase	AKJ13_14860
R7SQ98	29.24	12	5	4	56634	Diphenol oxidase-A2	DICSQDRAFT_91479
R7RYL7	56.74	16	14	11	89175	DUF590-domain-containing protein	STEHIDRAFT_125963
R7SQL8	42.41	3	3	1	90057	Dynamin protein dnm1	DICSQDRAFT_173293
M2QWL0	46.08	19	20	14	135506	Dynein heavy chain protein 2	CERSUDRAFT_146484
Q66NB7	36.79	12	4	4	40412	Endoglucanase	cel5A
M2QIG1	30.20	6	5	4	113349	Enhancer of polycomb-like protein	CERSUDRAFT_119155
A0A0L6JCJ5	33.57	13	8	6	60302	Exodeoxyribonuclease 7 large subunit	xseA
P13860	48.52	12	8	6	54858	Exoglucanase 1	CBH1
R7S3X0	28.16	16	4	4	45874	FAD/NAD(P)-binding domain-containing protein	PUNSTDRAFT_92859
R7SPH9	65.90	17	10	7	59376	Family S53 protease	DICSQDRAFT_91417
R7SN54	42.90	13	10	9	57615	Family S53 protease-like protein	DICSQDRAFT_183045
A0A0L6JAP6	21.30	5	1	1	37478	Fatty acid hydroxylase	AKJ13_10600
A0A0L6J2E1	45.65	8	7	6	107838	Formate dehydrogenase	AKJ13_25625
A0A0L6J636	25.93	4	3	2	59083	Formate--tetrahydrofolate ligase	fhs
M2PPC4	25.87	2	1	1	37305	Fructose-1 6-bisphosphatase	CERSUDRAFT_82587
A0A0L6J537	32.13	13	4	4	32779	Fructose-bisphosphate aldolase	AKJ13_20055
Q45W62	21.78	8	8	8	107103	Gag (Fragment)	gag
Q01599	35.02	4	1	1	15520	Glucanase (Fragment)	PCBH1-5
Q75NB5	60.98	17	9	8	54835	Glucanase	cex1
Q7LHI2	55.08	14	7	6	57104	Glucanase	CBHI.2
Q01762	28.41	20	6	6	47348	Glucanase	Pccbh1-1
A5AA53	52.63	24	10	10	49293	Glucanase	cbhI-1
R7S4W0	20.95	5	3	3	61274	Glucoamylase	PUNSTDRAFT_55213
A0A0L6JBY4	28.00	4	3	3	101683	Glucose-6-phosphate isomerase	AKJ13_07840
A0A0L6JEH5	42.52	13	7	6	42838	Glucosyl transferase	AKJ13_02970
A0A0L6J354	31.84	10	8	8	105894	Glutamate-ammonia-ligase adenylyltransferase	AKJ13_23485
A0A0L6JG88	49.57	17	14	9	69003	Glutathione ABC transporter ATP-binding protein	AKJ13_00665
A0A060S5Y1	41.40	17	14	14	77989	Glycerol-3-phosphate dehydrogenase	BN946_scf184884.g21
A0A060SQ72	24.12	7	17	17	266240	Glycoside Hydrolase Family 13 / Glycosyltransferase Family 5 protein	BN946_scf184599.g1
R7S9R9	24.12	10	21	21	262536	Glycoside hydrolase family 13 and glycosyltransferase family 5 domain-containing protein	TRAVEDRAFT_75497
K5W005	35.08	9	3	3	40617	Glycoside hydrolase family 16 protein	PHACADRAFT_149023
K5VKN2	22.22	2	2	2	72260	Glycoside hydrolase family 16 protein	PHACADRAFT_262385
A0A060S8T9	15.73	3	1	1	34201	Glycoside Hydrolase Family 16 protein	BN946_scf184829.g10
A0A060SGQ0	0.00	3	1	1	31659	Glycoside Hydrolase Family 16 protein	BN946_scf185015.g15
A0A060SMP1	0.00	3	1	1	46301	Glycoside Hydrolase Family 16 protein	BN946_scf185015.g16
A0A060SNX9	19.64	1	1	1	78607	Glycoside Hydrolase Family 16 protein	BN946_scf185016.g81
A0A060SJL2	0.00	3	1	1	40534	Glycoside Hydrolase Family 17 protein	BN946_scf184645.g2
K5WJ30	0.00	7	3	3	53315	Glycoside hydrolase family 18 protein	PHACADRAFT_157397
A0A060SXD3	0.00	10	5	4	60930	Glycoside Hydrolase Family 18 protein	BN946_scf184747.g1
A0A060SV04	0.00	4	3	3	104751	Glycoside Hydrolase Family 2 protein	BN946_scf184696.g6
A0A060SIS9	0.00	5	2	2	75623	Glycoside Hydrolase Family 20 protein	BN946_scf184867.g5
M2R8M9	15.08	5	3	3	59976	Glycoside hydrolase family 3 protein	CERSUDRAFT_116563
K5UMD6	35.22	8	5	5	81399	Glycoside hydrolase family 3 protein	PHACADRAFT_262713
M2Q417	34.03	5	5	5	110218	Glycoside hydrolase family 31 protein	CERSUDRAFT_119754
K5WLD7	46.44	4	4	4	106298	Glycoside hydrolase family 31 protein	PHACADRAFT_246104
K5VQ52	0.00	1	1	1	109175	Glycoside hydrolase family 31 protein	PHACADRAFT_260054
A0A060SCJ9	0.00	3	1	1	98475	Glycoside Hydrolase Family 31 protein	BN946_scf184940.g83
A0A060SK35	15.75	2	2	2	103982	Glycoside Hydrolase Family 31 protein	BN946_scf185022.g7
K5VXC5	0.00	2	2	2	108076	Glycoside hydrolase family 35 protein	PHACADRAFT_95998
A0A060SD91	0.00	2	2	2	102957	Glycoside Hydrolase Family 35 protein	BN946_scf184970.g147
K5W1D0	0.00	7	6	4	73267	Glycoside hydrolase family 38 protein (Fragment)	PHACADRAFT_100402
A0A060SLU3	16.29	18	25	22	186751	Glycoside Hydrolase Family 38 protein	BN946_scf184590.g13
A0A060S7X9	27.77	15	9	6	66567	Glycoside Hydrolase Family 45 protein	BN946_scf184815.g16
M2R405	0.00	4	2	2	84112	Glycoside hydrolase family 5 protein	CERSUDRAFT_118349
M2QIK7	0.00	1	2	2	76139	Glycoside hydrolase family 51 protein	CERSUDRAFT_162360
K5VZC4	0.00	1	1	1	72272	Glycoside hydrolase family 51 protein	PHACADRAFT_208092
A0A060SJ71	0.00	3	2	2	91808	Glycoside Hydrolase Family 55 protein	BN946_scf184980.g29
K5VW03	0.00	14	6	6	86008	Glycoside hydrolase family 63 protein	PHACADRAFT_256571
A0A060SAA6	0.00	9	3	3	53615	Glycoside Hydrolase Family 71 protein	BN946_scf184909.g31
J0WT75	0.00	2	1	1	68298	Glycoside hydrolase family 79 protein	AURDEDRAFT_117080
A0A060SZ06	49.15	9	5	5	68578	Glycoside Hydrolase Family 79 protein	BN946_scf184902.g33
A0A060SI68	0.00	2	1	1	73392	Glycoside Hydrolase Family 79 protein	BN946_scf185016.g13
M2RQI9	0.00	2	2	2	85117	Glycoside hydrolase family 92 protein (Fragment)	CERSUDRAFT_111711
R7SYB6	18.61	6	3	3	84604	Glycoside hydrolase family 92 protein	DICSQDRAFT_107981
A0A060S5J2	0.00	1	1	1	78232	Glycoside Hydrolase Family 92 protein	BN946_scf184817.g11
A0A060SYU5	70.73	16	15	13	73561	Glycoside Hydrolase Family 92 protein	BN946_scf184969.g74
K5W2Q0	0.00	3	3	3	97367	Glycoside hydrolase family 95 protein	PHACADRAFT_259392
J0WQP6	0.00	3	1	1	45250	Glycoside hydrolase	AURDEDRAFT_109188
J0DBV6	30.70	5	4	4	50404	Glycoside hydrolase	AURDEDRAFT_153959
J0LHM2	0.00	5	1	1	57260	Glycoside hydrolase	AURDEDRAFT_154312
R7SH79	15.27	3	2	2	67277	Glycoside hydrolase	FOMMEDRAFT_32421
A0A0L6JBH8	0.00	2	1	1	69677	Glycosyl hydrolase	AKJ13_07850
A0A0L6JAQ3	40.97	24	10	9	42036	Glycosyl transferase family 1	AKJ13_10605
A0A0L6J6R9	45.54	16	11	9	67427	Glycosyl transferase family 1	AKJ13_17450
A0A0L6J4U4	20.59	14	5	5	44442	Glycosyl transferase family 1	AKJ13_20250
A0A0L6J9F5	33.36	5	3	2	68665	Glycosyl transferase family 28	AKJ13_11065
A0A0L6JEV3	0.00	5	2	2	36691	Glycosyl transferase family A	AKJ13_02930
A0A0L6JFA2	0.00	5	2	2	35495	Glycosyl transferase	AKJ13_02895
A0A0L6JB65	39.99	27	10	9	34267	Glycosyl transferase	AKJ13_09975
A0A0L6JAL7	0.00	10	4	4	30711	Glycosyl transferase	AKJ13_10780
A0A0L6JAA2	26.34	6	6	5	109758	Glycosyl transferase	AKJ13_11705
A0A0L6J6F9	37.87	14	10	10	55504	Glycosyl transferase	AKJ13_18560
A0A0L6J0Q3	0.00	2	2	2	90312	Glycosyl transferase	AKJ13_27750
M2QJ27	64.94	14	11	11	124129	Glycosyltransferase family 2 protein	CERSUDRAFT_119085
M2QDK4	28.21	15	16	14	136189	Glycosyltransferase family 2 protein	CERSUDRAFT_125074
A0A060SI51	33.11	7	14	9	219509	Glycosyltransferase Family 2 protein	BN946_scf185043.g239
M2RBX3	26.71	4	3	3	53474	Glycosyltransferase family 21 protein	CERSUDRAFT_129167
M2Q5U6	16.87	2	5	2	179461	Glycosyltransferase family 24 protein	CERSUDRAFT_118826
M2RCA3	0.00	1	1	1	84088	Glycosyltransferase family 31 protein	CERSUDRAFT_129416
A0A060SKB6	0.00	2	1	1	59148	Glycosyltransferase Family 33 protein	BN946_scf185001.g38
A0A060T0D5	31.22	7	10	7	103616	Glycosyltransferase Family 39 protein	BN946_scf184588.g3
A0A060S351	0.00	7	8	6	128003	Glycosyltransferase Family 39 protein	BN946_scf184996.g57
A0A060S7G4	65.95	15	33	25	266453	Glycosyltransferase Family 48 protein	BN946_scf184799.g30
K5WYJ5	24.12	8	17	17	261728	Glycosyltransferase family 5 protein	PHACADRAFT_256302
A0A060S373	0.00	2	1	1	86484	Glycosyltransferase Family 66 protein	BN946_scf184805.g41
K5WJF6	24.77	2	2	0	63234	Glycosyltransferase family 8 protein	PHACADRAFT_137435
K5WBM9	24.20	4	7	6	163804	Glycosyltransferase family 8 protein	PHACADRAFT_180462
A0A060SEZ7	16.83	2	4	3	131203	Glycosyltransferase Family 8 protein	BN946_scf185007.g4
A0A060SSS4	20.50	14	8	6	72049	Glycosyltransferase Family 90 protein	BN946_scf184857.g22
A0A0L6J0H4	0.00	12	5	4	46224	Glycosyltransferase	AKJ13_28370
R7T1B0	15.87	2	1	1	59304	Glyoxal oxidase	DICSQDRAFT_104348
A0A060SS83	21.49	1	1	1	64269	Glyoxal oxidase	BN946_scf184747.g48
A0A060SYB0	0.00	4	2	2	59921	Glyoxal oxidase	glox2
R7SNP0	16.68	10	4	3	55416	Glyoxylate dehydrogenase	DICSQDRAFT_183166
R7SMV5	0.00	5	2	2	66695	GMC oxidoreductase	DICSQDRAFT_163390
A0A060SUN5	17.16	16	4	4	63195	GMC oxidoreductase	BN946_scf184611.g2
A0A060SLW4	0.00	22	7	7	55289	GMC oxidoreductase	BN946_scf184866.g17
R7RXB0	0.00	3	1	1	66392	GMC oxidoreductase	STEHIDRAFT_88125
A0A0L6J1D2	37.01	8	4	4	46932	Guanylate cyclase	AKJ13_26880
A0A0L6JFG4	32.13	19	11	9	52734	Heme biosynthesis protein HemY	AKJ13_00295
A0A0L6JA44	0.00	15	1	1	11381	Heme biosynthesis protein HemY	AKJ13_11335
A0A0L6J8M3	0.00	8	2	2	44303	Hemolysin D	AKJ13_13355
A0A0L6J565	17.44	4	1	1	36483	Hemolysin	AKJ13_20035
J0D3E2	56.50	5	7	4	104890	Het-C-domain-containing protein	AURDEDRAFT_185023
R7SWZ2	0.00	5	2	2	43917	HET-domain-containing protein (Fragment)	DICSQDRAFT_88045
R7T1D7	70.54	29	21	21	61465	HET-domain-containing protein	DICSQDRAFT_136184
R7SV31	19.74	8	5	4	79746	HET-domain-containing protein	DICSQDRAFT_138138
R7SAH7	29.83	8	6	6	94265	HET-domain-containing protein	TRAVEDRAFT_175665
R7S7D1	0.00	3	2	2	84082	HET-domain-containing protein	TRAVEDRAFT_53937
R7SMC0	0.00	3	1	1	37307	HET-E (Fragment)	DICSQDRAFT_69705
R7RWA5	30.84	2	2	2	55547	HET-E	STEHIDRAFT_106174
M2QX57	15.45	3	2	2	60520	Heterotrimeric G-protein alpha subunit	CERSUDRAFT_120087
R7STT2	0.00	4	3	2	60060	High affinity methionine permease	DICSQDRAFT_162975
A0A0L6J7T8	0.00	2	1	1	25927	Hydrolase	AKJ13_15705
A0A0L6J6N6	0.00	2	1	1	30585	Hydrolase	AKJ13_18285
A0A0L6J497	28.04	31	10	9	28720	Hydrolase	AKJ13_21770
A0A0L6J2N7	34.80	3	1	1	27213	ImuA protein	AKJ13_25465
R7RZ21	25.94	19	7	6	59163	Inosine-5'-monophosphate dehydrogenase	STEHIDRAFT_105679
K5WT70	48.20	15	13	12	76669	Kinesin-like protein	PHACADRAFT_186255
K5VYU1	44.60	22	17	15	79685	Kinesin-like protein	PHACADRAFT_262108
A0A0A0RN90	30.23	2	2	2	56045	Laccase	Lac-3
O60199	0.00	1	1	1	57980	Laccase	poxA1b
Q96TR4	29.57	22	7	7	57389	Laccase	poxa3
Q6RYA4	17.82	2	2	2	56595	Laccase
Q6R5P8	22.63	9	3	3	56313	Laccase
I6QS85	0.00	1	1	1	55783	Laccase	lccA
Q50JG3	0.00	7	2	2	56213	Laccase4	lac4
Q99056	0.00	7	2	2	56247	Laccase-5	LCC5
A0A0A8IDC3	38.74	7	6	6	74155	Lipoxygenase	PoLOX2
A0A060SLQ5	36.55	22	15	15	106250	Lon protease homolog	BN946_scf184823.g6
A0A0L6JAI9	35.58	16	5	5	32248	LuxR family transcriptional regulator	AKJ13_09775
A0A0L6JG80	59.76	22	16	15	58253	Magnesium chelatase	bchD
A0A0L6JGA2	47.80	12	10	10	133473	Magnesium chelatase	bchH
J0LJN7	24.28	6	3	2	60038	Malate synthase	AURDEDRAFT_115689
A0A0L6JFC7	20.16	16	8	7	70065	Metal ABC transporter permease	AKJ13_00985
K5WIH4	21.58	2	2	2	70768	Methylenetetrahydrofolate reductase	PHACADRAFT_264540
A0A060ST78	20.72	13	4	4	40970	Methylthioribose-1-phosphate isomerase	MRI1
J0CZ65	38.46	28	14	14	62829	MFS general substrate transporter	AURDEDRAFT_116965
R7S6L7	20.26	6	4	4	52069	MFS general substrate transporter	TRAVEDRAFT_61547
A0A0L6JEM5	39.64	23	8	7	45616	MFS transporter	AKJ13_05565
A0A0L6J825	31.30	2	1	1	57827	MFS transporter	AKJ13_14100
A0A0L6J2X8	40.20	5	5	4	112829	Multidrug transporter AcrB	AKJ13_24860
A0A0G2YLA9	22.12	7	5	5	94031	MutS protein homolog 4	MSH4
M2R117	33.84	8	14	11	140824	Myosin-1-like protein	CERSUDRAFT_118605
A0A0L6J5A4	45.87	20	10	9	45112	N-acetylmuramoyl-L-alanine amidase	AKJ13_20265
A0A0L6J9V8	20.01	16	4	4	32091	NAD-dependent dehydratase	AKJ13_12485
M2RIP0	41.48	8	17	15	236016	NADPH-dependent glutamate synthase	CERSUDRAFT_113503
M2R6I3	52.71	17	15	12	75916	Nucleolar GTP-binding protein 1	CERSUDRAFT_108067
J0WYT4	55.84	10	15	13	162252	Oligoxyloglucan reducing end-specific cellobiohydrolase	AURDEDRAFT_115493
R7SJ52	53.92	8	4	4	71817	OPT oligopeptide transporter	DICSQDRAFT_73059
R7SK59	23.57	3	1	1	33706	Oxidoreductase	DICSQDRAFT_141226
M2R2J7	39.87	10	13	8	174702	Pentafunctional AROM polypeptide	CERSUDRAFT_161831
A0A0L6J7B2	29.47	10	3	2	35899	Peptide chain release factor 2	AKJ13_16510
R7RVT7	42.94	3	2	2	100498	Peptide hydrolase	STEHIDRAFT_150990
A0A0L6JA16	31.82	7	6	6	72286	Peptidoglycan-binding protein	AKJ13_11185
A7U4S7	30.56	15	3	1	21913	Peroxidase (Fragment)	lipJ
O74640	51.02	15	13	12	37428	Peroxidase	mnp3
B9VR21	51.02	15	13	12	37394	Peroxidase	mnp3
O74179	51.02	15	13	12	36908	Peroxidase	mnp3
G8FPZ2	44.60	23	8	8	38481	Peroxidase
A0A060SDE3	41.73	22	5	3	38040	Peroxidase	BN946_scf184983.g20
A0A060SDU0	49.73	15	5	4	37494	Peroxidase	BN946_scf184983.g23
R7SQC0	32.29	18	4	4	34247	Peroxisomal dehydratase	DICSQDRAFT_90880
B5MAF4	0.00	3	1	1	57357	Phenol oxidase	pox3
K5VW00	56.59	5	4	4	79952	Phenylalanine ammonia-lyase	PHACADRAFT_213646
R7S5W3	53.51	15	19	18	112458	Phosphatidylethanolamine N-methyltransferase	PUNSTDRAFT_146058
M2R2A3	22.54	2	5	5	175782	Phospholipid-transporting ATPase	CERSUDRAFT_118732
R7S5W5	49.93	7	12	7	131148	Phospholipid-transporting ATPase	PUNSTDRAFT_122504
R7S767	40.98	5	9	9	159702	Phospholipid-transporting ATPase	TRAVEDRAFT_67596
A0A0L6J847	31.66	9	3	3	36629	Phosphonate ABC transporter substrate-binding protein	AKJ13_16310
A0A0L6J4H0	36.86	32	9	8	30737	Phosphonates import ATP-binding protein PhnC	phnC
J0LJU0	39.70	13	13	12	116294	Pkinase-domain-containing protein	AURDEDRAFT_106621
R7T0Q5	45.86	9	13	10	147858	Pkinase-domain-containing protein	DICSQDRAFT_180363
R7SN82	51.54	17	15	12	97671	Pkinase-domain-containing protein	DICSQDRAFT_69561
M2PA23	44.47	9	31	29	392095	PKS/NRPS enzyme	CERSUDRAFT_144067
A0A0L6J8M5	46.50	38	6	4	10616	Plasmid stabilization protein	AKJ13_14155
R7T0L1	33.63	3	7	7	258645	Polyketide synthase	pks3
M2Q664	44.47	8	29	27	395187	Polyketide synthetase	CERSUDRAFT_144067
A0A0L6JD13	44.26	11	10	8	94257	Polyphosphate kinase	ppk
Q45W59	32.72	8	6	6	91719	Polyprotein (Fragment)	pol
Q45W64	38.28	1	2	1	147780	Polyprotein	pol
A0A0L6J2N9	34.68	10	7	7	51276	Porin	AKJ13_24355
A0A0L6J1C6	23.13	11	3	3	29162	Probable 2-(5''-triphosphoribosyl)-3'-dephosphocoenzyme-A synthase	mdcB
A0A060SBW5	45.27	15	5	5	49211	Probable acetate kinase	BN946_scf184939.g49
A0A060SRG6	32.37	1	2	1	92407	Protein SEY1	SEY1
K5VUY0	47.02	8	9	3	131186	Pyruvate carboxylase	PHACADRAFT_263634
A0A0L6J7L6	24.44	7	7	7	97368	Pyruvate dehydrogenase E1 component	AKJ13_16210
R7SXL9	46.66	31	8	7	24581	Ras-domain-containing protein	DICSQDRAFT_106913
A0A0L6JDD7	27.92	7	3	3	64827	Restriction endonuclease subunit R	AKJ13_04065
A0A0L6JEY2	32.72	3	2	2	41908	S-adenosylmethionine synthase	metK
A0A060SJ38	34.64	9	7	6	99587	SAGA-associated factor 11	BN946_scf184977.g149
R7ST36	40.06	11	21	4	245763	Sec63-domain-containing protein	DICSQDRAFT_139629
R7RXU6	42.93	8	3	3	48815	SET domain-containing protein	STEHIDRAFT_87820
A0A0L6J984	30.72	10	4	4	24763	Short-chain dehydrogenase	AKJ13_12325
R7S470	41.67	17	18	17	151047	Stress response protein NST1	PUNSTDRAFT_47014
J0WXP8	38.79	8	8	8	95761	Subtilisin-like protein	AURDEDRAFT_185007

## Sheet: Table S2
Table S2 All of the identified proteins from P.chrysosporium cultivated on ramie stalks at 21 days
Accession	-10lgP	Coverage (%)	#Peptides	#Unique	Avg. Mass	Description
R7SUU1	71.89	25	44	35	204170	1 3-beta-glucan synthase
A0A0L6JD95	22.55	14	3	3	29510	2-dehydro-3-deoxyphosphooctonate aldolase
A0A0L6JDK0	48.57	19	17	16	110955	2-oxoglutarate dehydrogenase
A0A0L6J9R6	32.22	13	6	6	73757	3-hydroxyacyl-CoA dehydrogenase
R7T1Y6	20.72	16	4	4	40136	3-isopropylmalate dehydrogenase
A0A0L6J2Q8	60.10	46	14	13	28082	6-phosphogluconate dehydrogenase
R7S174	20.25	8	4	4	85560	AAA-domain-containing protein
R7S3H1	47.95	9	14	10	165494	ABC protein
A0A0L6JDG5	24.10	5	2	2	72256	ABC transporter
K5VUM4	32.06	8	6	6	75121	Acetolactate synthase
R7S2Y1	46.87	9	24	23	396385	Acetyl-CoA synthetase-like protein
R7S4W8	43.31	2	3	3	114969	Acetyl-CoA synthetase-like protein
A0A0L6JD58	32.25	6	4	4	43008	Acetyltransferase component of pyruvate dehydrogenase complex (Fragment)
K5WB54	23.28	11	4	4	48647	Acetyltransferase component of pyruvate dehydrogenase complex
R7RXW4	42.29	3	4	4	82703	Aconitate hydratase mitochondrial
A0A0L6J5Z7	33.12	3	4	4	107883	Acriflavin resistance protein
R7SPE0	51.87	12	6	6	63690	Acyl-CoA dehydrogenase NM domain-like protein
R7SX15	40.74	10	13	12	124635	AIP3-domain-containing protein
A0A0L6J4B3	40.69	6	4	4	40491	Alcohol dehydrogenase
A0A0L6JDT4	29.24	1	1	1	95011	Aldehyde oxidase
R7SRY6	37.03	5	6	5	105490	Alkaline phosphatase-like protein
R7SN76	36.71	7	4	4	66535	Alpha/beta-hydrolase
R7SP51	30.42	3	4	3	106439	Alpha/beta-hydrolase
A0A0L6J5M6	33.32	11	16	15	185203	Alpha-2-macroglobulin
R7S1A6	30.53	12	10	8	70570	Amidase signature enzyme
A0A0L6J376	30.73	7	4	4	57076	Amidohydrolase
A0A0L6J0K4	29.14	4	2	2	49327	Aminobenzoate synthetase
J0WWA1	46.23	6	7	6	94120	Ankyrin
R7T2A1	45.80	13	5	4	42563	AP endonuclease
R7T1X8	23.58	4	2	2	46134	ArfGap-domain-containing protein
R7SZS1	30.18	6	7	5	103164	Argonaute-like protein
R7SY38	46.65	14	15	15	105824	Argonaute-like protein
R7T235	29.30	6	6	6	113728	ARM repeat-containing protein
A0A0L6J989	42.41	11	15	13	118356	AsmA-like C-terminal region protein
A0A0L6JF63	47.92	29	13	13	65099	ATPase
A0A0L6J633	57.25	15	16	15	124430	ATPase
A0A060SMY0	50.02	7	5	5	72104	Autophagy-related protein 13
J0DA97	27.68	10	4	4	43926	Beta-lactamase/transpeptidase-like protein
W8QRE4	0.00	5	2	2	55476	Beta-xylosidase		GH5
K5WGS0	24.28	7	8	8	160137	Calcium-transporting ATPase
A0A0L6JCU2	41.89	22	10	9	48675	Capsular biosynthesis protein
A0A060SEQ0	0.00	2	1	1	39573	Carbohydrate-Binding Module Family 1 / Glycoside Hydrolase Family 5 protein		CBM1
K5WA25	19.81	10	5	4	67514	Carbohydrate-binding module family 21 protein		CBM21
A0A060SC07	16.39	10	5	4	74572	Carbohydrate-Binding Module Family 21 protein		CBM21
A0A060SYJ9	88.25	34	44	43	149377	Cation-transporting ATPase
R7S3S0	48.16	10	12	11	103244	CBF-domain-containing protein
Q12661	15.53	7	3	2	81914	Cellobiose dehydrogenase		AA3
K5WYH4	45.21	20	10	6	50729	Citrate synthase
A0A0L6J5I2	27.96	6	2	2	21513	CoA-binding protein
A0A0L6JDS6	35.46	37	8	8	26939	Competence protein ComF
M2R5I5	46.23	12	14	13	160316	CsMn25
M2PLF7	39.90	11	5	4	60784	CsMn37
M2QZZ1	45.58	14	21	16	155972	CsMn39 (Fragment)
A0A0L6J4X8	43.32	12	3	2	21813	Cytochrome B
A0A0L6J587	20.54	6	2	2	48249	Cytochrome C oxidase subunit II
A0A0L6J967	20.27	5	3	2	50612	Cytochrome
R7SVV0	22.44	14	6	6	54439	Cytochrome P450 (Fragment)
R7SM57	72.88	26	17	17	58918	Cytochrome P450
G5EJP0	53.70	19	9	9	57879	Cytochrome P450
G5EJU7	22.83	3	4	2	115771	Cytochrome P450
G5EJV5	25.72	9	4	4	57536	Cytochrome P450
R7SI77	26.04	7	3	3	63171	Cytochrome-450 hydroxylase
A0A0L6J1E5	30.57	5	4	3	43142	D-alanyl-D-alanine carboxypeptidase
R7SV49	39.73	5	3	2	56724	Dihydrolipoamide acetyltransferase component of pyruvate dehydrogenase complex
K5VCI8	32.64	9	6	5	56081	Dihydrolipoamide acetyltransferase component of pyruvate dehydrogenase complex
A0A060SB53	39.73	2	2	1	57663	Dihydrolipoamide acetyltransferase component of pyruvate dehydrogenase complex
R7SV86	32.77	14	6	3	49116	Dihydrolipoamide succinyltransferase
A0A0L6JGW9	49.93	30	11	11	50775	Dihydrolipoyl dehydrogenase
A0A0L6J8A8	24.30	1	1	1	51452	Dihydropyrimidinase
R7SQ98	29.24	12	5	4	56634	Diphenol oxidase-A2		AA1
R7RYL7	56.74	16	14	11	89175	DUF590-domain-containing protein
R7SQL8	42.41	3	3	1	90057	Dynamin protein dnm1
M2QWL0	46.08	19	20	14	135506	Dynein heavy chain protein 2
Q66NB7	36.79	12	4	4	40412	Endoglucanase		CBM1	GH5
M2QIG1	30.20	6	5	4	113349	Enhancer of polycomb-like protein
A0A0L6JCJ5	33.57	13	8	6	60302	Exodeoxyribonuclease 7 large subunit
P13860	48.52	12	8	6	54858	Exoglucanase 1		GH7
R7S3X0	28.16	16	4	4	45874	FAD/NAD(P)-binding domain-containing protein
R7SPH9	65.90	17	10	7	59376	Family S53 protease
R7SN54	42.90	13	10	9	57615	Family S53 protease-like protein
A0A0L6JAP6	21.30	5	1	1	37478	Fatty acid hydroxylase
A0A0L6J636	25.93	4	3	2	59083	Formate--tetrahydrofolate ligase
M2PPC4	25.87	2	1	1	37305	Fructose-1 6-bisphosphatase
A0A0L6J537	32.13	13	4	4	32779	Fructose-bisphosphate aldolase
Q45W62	21.78	8	8	8	107103	Gag (Fragment)
Q01599	35.02	4	1	1	15520	Glucanase (Fragment)			GH7
Q75NB5	60.98	17	9	8	54835	Glucanase		CBM1	GH7
Q7LHI2	55.08	14	7	6	57104	Glucanase		CBM1	GH7
Q01762	28.41	20	6	6	47348	Glucanase			GH7
A5AA53	52.63	24	10	10	49293	Glucanase			GH7
R7S4W0	20.95	5	3	3	61274	Glucoamylase
A0A0L6JBY4	28.00	4	3	3	101683	Glucose-6-phosphate isomerase
A0A0L6JEH5	42.52	13	7	6	42838	Glucosyl transferase
A0A0L6J354	31.84	10	8	8	105894	Glutamate-ammonia-ligase adenylyltransferase
A0A0L6JG88	49.57	17	14	9	69003	Glutathione ABC transporter ATP-binding protein
A0A060S5Y1	41.40	17	14	14	77989	Glycerol-3-phosphate dehydrogenase
A0A060SQ72	24.12	7	17	17	266240	Glycoside Hydrolase Family 13 / Glycosyltransferase Family 5 protein		GH13
R7S9R9	24.12	10	21	21	262536	Glycoside hydrolase family 13 and glycosyltransferase family 5 domain-containing protein		GH13
K5VKN2	22.22	2	2	2	72260	Glycoside hydrolase family 16 protein		GH16
A0A060SGQ0	0.00	3	1	1	31659	Glycoside Hydrolase Family 16 protein		GH16
A0A060SJL2	0.00	3	1	1	40534	Glycoside Hydrolase Family 17 protein		GH17
A0A060SV04	0.00	4	3	3	104751	Glycoside Hydrolase Family 2 protein		GH2
A0A060SIS9	0.00	5	2	2	75623	Glycoside Hydrolase Family 20 protein		GH20
K5UMD6	35.22	8	5	5	81399	Glycoside hydrolase family 3 protein		GH3
M2Q417	34.03	5	5	5	110218	Glycoside hydrolase family 31 protein		GH31
K5WLD7	46.44	4	4	4	106298	Glycoside hydrolase family 31 protein		GH31
K5VXC5	0.00	2	2	2	108076	Glycoside hydrolase family 35 protein		GH35
A0A060SLU3	16.29	18	25	22	186751	Glycoside Hydrolase Family 38 protein		GH38
M2QIK7	0.00	1	2	2	76139	Glycoside hydrolase family 51 protein		GH51
K5VZC4	0.00	1	1	1	72272	Glycoside hydrolase family 51 protein		GH51
K5VW03	0.00	14	6	6	86008	Glycoside hydrolase family 63 protein		GH63
A0A060SZ06	49.15	9	5	5	68578	Glycoside Hydrolase Family 79 protein		GH79
M2RQI9	0.00	2	2	2	85117	Glycoside hydrolase family 92 protein (Fragment)		GH92
A0A060SYU5	70.73	16	15	13	73561	Glycoside Hydrolase Family 92 protein		GH92
K5W2Q0	0.00	3	3	3	97367	Glycoside hydrolase family 95 protein		GH95
J0LHM2	0.00	5	1	1	57260	Glycoside hydrolase
R7SH79	15.27	3	2	2	67277	Glycoside hydrolase
A0A0L6JAQ3	40.97	24	10	9	42036	Glycosyl transferase family 1		GT1
A0A0L6J6R9	45.54	16	11	9	67427	Glycosyl transferase family 1		GT1
A0A0L6J4U4	20.59	14	5	5	44442	Glycosyl transferase family 1		GT1
A0A0L6J9F5	33.36	5	3	2	68665	Glycosyl transferase family 28		GT28
A0A0L6JAL7	0.00	10	4	4	30711	Glycosyl transferase
A0A0L6J0Q3	0.00	2	2	2	90312	Glycosyl transferase
M2QJ27	64.94	14	11	11	124129	Glycosyltransferase family 2 protein		GT2
M2QDK4	28.21	15	16	14	136189	Glycosyltransferase family 2 protein		GT2
M2Q5U6	16.87	2	5	2	179461	Glycosyltransferase family 24 protein		GT24
M2RCA3	0.00	1	1	1	84088	Glycosyltransferase family 31 protein		GT31
A0A060T0D5	31.22	7	10	7	103616	Glycosyltransferase Family 39 protein		GT39
A0A060S7G4	65.95	15	33	25	266453	Glycosyltransferase Family 48 protein		GT48
K5WJF6	24.77	2	2	0	63234	Glycosyltransferase family 8 protein		GT8
A0A060SSS4	20.50	14	8	6	72049	Glycosyltransferase Family 90 protein		GT90
A0A060SS83	21.49	1	1	1	64269	Glyoxal oxidase		AA5
A0A060SYB0	0.00	4	2	2	59921	Glyoxal oxidase		AA5
A0A0L6J1D2	37.01	8	4	4	46932	Guanylate cyclase
A0A0L6JFG4	32.13	19	11	9	52734	Heme biosynthesis protein HemY
A0A0L6J565	17.44	4	1	1	36483	Hemolysin
J0D3E2	56.50	5	7	4	104890	Het-C-domain-containing protein
R7T1D7	70.54	29	21	21	61465	HET-domain-containing protein
R7SAH7	29.83	8	6	6	94265	HET-domain-containing protein
R7S7D1	0.00	3	2	2	84082	HET-domain-containing protein
R7SMC0	0.00	3	1	1	37307	HET-E (Fragment)
M2QX57	15.45	3	2	2	60520	Heterotrimeric G-protein alpha subunit
A0A0L6J6N6	0.00	2	1	1	30585	Hydrolase
A0A0L6J2N7	34.80	3	1	1	27213	ImuA protein
R7RZ21	25.94	19	7	6	59163	Inosine-5'-monophosphate dehydrogenase
K5WT70	48.20	15	13	12	76669	Kinesin-like protein
K5VYU1	44.60	22	17	15	79685	Kinesin-like protein
A0A0A8IDC3	38.74	7	6	6	74155	Lipoxygenase
A0A060SLQ5	36.55	22	15	15	106250	Lon protease homolog
A0A0L6JAI9	35.58	16	5	5	32248	LuxR family transcriptional regulator
A0A0L6JG80	59.76	22	16	15	58253	Magnesium chelatase
A0A0L6JGA2	47.80	12	10	10	133473	Magnesium chelatase
J0LJN7	24.28	6	3	2	60038	Malate synthase
A0A0L6JFC7	20.16	16	8	7	70065	Metal ABC transporter permease
K5WIH4	21.58	2	2	2	70768	Methylenetetrahydrofolate reductase
A0A060ST78	20.72	13	4	4	40970	Methylthioribose-1-phosphate isomerase
J0CZ65	38.46	28	14	14	62829	MFS general substrate transporter
R7S6L7	20.26	6	4	4	52069	MFS general substrate transporter
A0A0L6JEM5	39.64	23	8	7	45616	MFS transporter
A0A0L6J825	31.30	2	1	1	57827	MFS transporter
A0A0L6J2X8	40.20	5	5	4	112829	Multidrug transporter AcrB
A0A0G2YLA9	22.12	7	5	5	94031	MutS protein homolog 4
M2R117	33.84	8	14	11	140824	Myosin-1-like protein
A0A0L6J5A4	45.87	20	10	9	45112	N-acetylmuramoyl-L-alanine amidase
A0A0L6J9V8	20.01	16	4	4	32091	NAD-dependent dehydratase
M2RIP0	41.48	8	17	15	236016	NADPH-dependent glutamate synthase
M2R6I3	52.71	17	15	12	75916	Nucleolar GTP-binding protein 1
J0WYT4	55.84	10	15	13	162252	Oligoxyloglucan reducing end-specific cellobiohydrolase
R7SJ52	53.92	8	4	4	71817	OPT oligopeptide transporter
R7SK59	23.57	3	1	1	33706	Oxidoreductase
M2R2J7	39.87	10	13	8	174702	Pentafunctional AROM polypeptide
A0A0L6J7B2	29.47	10	3	2	35899	Peptide chain release factor 2
R7RVT7	42.94	3	2	2	100498	Peptide hydrolase
A0A0L6JA16	31.82	7	6	6	72286	Peptidoglycan-binding protein
A0A060SDU0	49.73	15	5	4	37494	Peroxidase	AA2	AA2
R7SQC0	32.29	18	4	4	34247	Peroxisomal dehydratase
B5MAF4	0.00	3	1	1	57357	Phenol oxidase
K5VW00	56.59	5	4	4	79952	Phenylalanine ammonia-lyase
R7S5W3	53.51	15	19	18	112458	Phosphatidylethanolamine N-methyltransferase
M2R2A3	22.54	2	5	5	175782	Phospholipid-transporting ATPase
R7S5W5	49.93	7	12	7	131148	Phospholipid-transporting ATPase
R7S767	40.98	5	9	9	159702	Phospholipid-transporting ATPase
A0A0L6J847	31.66	9	3	3	36629	Phosphonate ABC transporter substrate-binding protein
A0A0L6J4H0	36.86	32	9	8	30737	Phosphonates import ATP-binding protein PhnC
J0LJU0	39.70	13	13	12	116294	Pkinase-domain-containing protein
R7T0Q5	45.86	9	13	10	147858	Pkinase-domain-containing protein
R7SN82	51.54	17	15	12	97671	Pkinase-domain-containing protein
M2PA23	44.47	9	31	29	392095	PKS/NRPS enzyme
A0A0L6J8M5	46.50	38	6	4	10616	Plasmid stabilization protein
M2Q664	44.47	8	29	27	395187	Polyketide synthetase
A0A0L6JD13	44.26	11	10	8	94257	Polyphosphate kinase
Q45W59	32.72	8	6	6	91719	Polyprotein (Fragment)
Q45W64	38.28	1	2	1	147780	Polyprotein
A0A0L6J1C6	23.13	11	3	3	29162	Probable 2-(5''-triphosphoribosyl)-3'-dephosphocoenzyme-A synthase
A0A060SBW5	45.27	15	5	5	49211	Probable acetate kinase
A0A060SRG6	32.37	1	2	1	92407	Protein SEY1
K5VUY0	47.02	8	9	3	131186	Pyruvate carboxylase
A0A0L6J7L6	24.44	7	7	7	97368	Pyruvate dehydrogenase E1 component
R7SXL9	46.66	31	8	7	24581	Ras-domain-containing protein
A0A0L6JDD7	27.92	7	3	3	64827	Restriction endonuclease subunit R
A0A0L6JEY2	32.72	3	2	2	41908	S-adenosylmethionine synthase
A0A060SJ38	34.64	9	7	6	99587	SAGA-associated factor 11
R7ST36	40.06	11	21	4	245763	Sec63-domain-containing protein
R7RXU6	42.93	8	3	3	48815	SET domain-containing protein
R7S470	41.67	17	18	17	151047	Stress response protein NST1
J0WXP8	38.79	8	8	8	95761	Subtilisin-like protein
R7SQ88	38.03	5	7	7	71601	Subtilisin-like protein
R7SS18	33.86	16	10	9	62316	Subtilisin-like protein
A0A0L6J581	20.95	8	2	2	26523	Succinyl-CoA:3-ketoacid-CoA transferase
R7S050	38.17	3	5	4	160423	Sulfite reductase subunit beta
R7SMG6	37.10	14	10	9	77663	SWIRM-domain-containing protein
R7SW51	22.08	6	9	9	134101	TBC-domain-containing protein
R7S436	20.76	3	4	4	139221	TBC-domain-containing protein
R7SSZ7	32.12	5	6	5	107875	TFP11-domain-containing protein
R7RYM7	28.83	8	8	8	115610	TFP11-domain-containing protein
J0D2L9	39.64	1	1	1	44065	Thiamin diphosphate-binding protein
A0A0L6J7V3	32.78	8	3	3	33180	Thiamine-monophosphate kinase
R7SHC2	40.76	11	12	11	129332	TPR-like protein
A0A0L6J0S4	23.14	5	2	2	42235	Ubiquinone biosynthesis protein UbiH
R7SYM9	46.02	13	13	7	112268	Ubiquitin activating enzyme
R7T1Z7	22.91	6	2	2	22329	Vacuolar assembly protein DID2
R7S4C6	22.84	13	3	3	56666	VHS-domain-containing protein

## Sheet: Table S3
Table S3 All of the identified proteins from Irpex lacteus cultivated on ramie stalks at 21 days
Accession	-10lgP	Coverage (%)	#Peptides	#Unique	Avg. Mass	Description
R7SUU1	71.89	25	44	35	204170	1 3-beta-glucan synthase
A0A0L6JD95	22.55	14	3	3	29510	2-dehydro-3-deoxyphosphooctonate aldolase
A0A0L6JDK0	48.57	19	17	16	110955	2-oxoglutarate dehydrogenase
A0A0L6J9R6	32.22	13	6	6	73757	3-hydroxyacyl-CoA dehydrogenase
M2PWA9	35.69	8	7	7	83035	3-isopropylmalate dehydratase
R7T1Y6	20.72	16	4	4	40136	3-isopropylmalate dehydrogenase
A0A0L6J2Q8	60.10	46	14	13	28082	6-phosphogluconate dehydrogenase
R7S174	20.25	8	4	4	85560	AAA-domain-containing protein
R7S3H1	47.95	9	14	10	165494	ABC protein
A0A0L6JDG5	24.10	5	2	2	72256	ABC transporter
A0A0L6JAE4	37.48	19	9	8	62270	ABC transporter permease
A0A0L6J367	25.92	11	4	4	57992	ABC transporter substrate-binding protein
R7S2Y1	46.87	9	24	23	396385	Acetyl-CoA synthetase-like protein
R7S4W8	43.31	2	3	3	114969	Acetyl-CoA synthetase-like protein
A0A0L6JD58	32.25	6	4	4	43008	Acetyltransferase component of pyruvate dehydrogenase complex (Fragment)
K5WB54	23.28	11	4	4	48647	Acetyltransferase component of pyruvate dehydrogenase complex
R7RXW4	42.29	3	4	4	82703	Aconitate hydratase mitochondrial
A0A0L6J5Z7	33.12	3	4	4	107883	Acriflavin resistance protein
R7SPE0	51.87	12	6	6	63690	Acyl-CoA dehydrogenase NM domain-like protein
R7SX15	40.74	10	13	12	124635	AIP3-domain-containing protein
A0A0L6J4B3	40.69	6	4	4	40491	Alcohol dehydrogenase
R7SRY6	37.03	5	6	5	105490	Alkaline phosphatase-like protein
R7SN76	36.71	7	4	4	66535	Alpha/beta-hydrolase
R7SP51	30.42	3	4	3	106439	Alpha/beta-hydrolase
A0A0L6J5M6	33.32	11	16	15	185203	Alpha-2-macroglobulin
R7S1A6	30.53	12	10	8	70570	Amidase signature enzyme
A0A0L6J376	30.73	7	4	4	57076	Amidohydrolase
A0A0L6J0K4	29.14	4	2	2	49327	Aminobenzoate synthetase
R7SKS4	21.92	4	1	1	53253	Ammonium transporter
J0WWA1	46.23	6	7	6	94120	Ankyrin
R7T2A1	45.80	13	5	4	42563	AP endonuclease
R7T1X8	23.58	4	2	2	46134	ArfGap-domain-containing protein
R7SZS1	30.18	6	7	5	103164	Argonaute-like protein
R7SY38	46.65	14	15	15	105824	Argonaute-like protein
R7T235	29.30	6	6	6	113728	ARM repeat-containing protein
A0A0L6J989	42.41	11	15	13	118356	AsmA-like C-terminal region protein
M2QP51	21.15	1	1	1	58852	ATP synthase subunit alpha
A0A0L6JF63	47.92	29	13	13	65099	ATPase
A0A0L6J633	57.25	15	16	15	124430	ATPase
A0A060SMY0	50.02	7	5	5	72104	Autophagy-related protein 13
R7S0V0	0.00	1	1	1	110022	Beta-galactosidase		GH35
J0DA97	27.68	10	4	4	43926	Beta-lactamase/transpeptidase-like protein
W8QRE4	0.00	5	2	2	55476	Beta-xylosidase		GH5
K5WGS0	24.28	7	8	8	160137	Calcium-transporting ATPase
A0A0L6JCU2	41.89	22	10	9	48675	Capsular biosynthesis protein
R7RWL1	18.58	4	3	2	104732	Carbohydrate esterase family 9 protein		GBM9
A0A060STH0	0.00	5	1	1	44144	Carbohydrate-Binding Module Family 1 / Glycoside Hydrolase Family 5 protein		GBM1	GH5
M2R7G5	22.88	10	4	4	92942	Carbohydrate-binding module family 13 protein		CBM13
K5WA25	19.81	10	5	4	67514	Carbohydrate-binding module family 21 protein		CBM21
A0A060SC07	16.39	10	5	4	74572	Carbohydrate-Binding Module Family 21 protein		CBM21
A0A060SYJ9	88.25	34	44	43	149377	Cation-transporting ATPase
R7S3S0	48.16	10	12	11	103244	CBF-domain-containing protein
Q12661	15.53	7	3	2	81914	Cellobiose dehydrogenase		AA3
Q01738	15.53	7	3	2	82007	Cellobiose dehydrogenase		AA3
K5WYH4	45.21	20	10	6	50729	Citrate synthase
A0A0L6J5I2	27.96	6	2	2	21513	CoA-binding protein
A0A0L6JDS6	35.46	37	8	8	26939	Competence protein ComF
M2R5I5	46.23	12	14	13	160316	CsMn25
M2PLF7	39.90	11	5	4	60784	CsMn37
M2QZZ1	45.58	14	21	16	155972	CsMn39 (Fragment)
A0A0L6J4X8	43.32	12	3	2	21813	Cytochrome B
A0A0L6J587	20.54	6	2	2	48249	Cytochrome C oxidase subunit II
A0A0L6J967	20.27	5	3	2	50612	Cytochrome
R7SVV0	22.44	14	6	6	54439	Cytochrome P450 (Fragment)
R7SM57	72.88	26	17	17	58918	Cytochrome P450
G5EJP0	53.70	19	9	9	57879	Cytochrome P450
G5EJV5	25.72	9	4	4	57536	Cytochrome P450
R7SI77	26.04	7	3	3	63171	Cytochrome-450 hydroxylase
A0A0L6J1E5	30.57	5	4	3	43142	D-alanyl-D-alanine carboxypeptidase
R7SV49	39.73	5	3	2	56724	Dihydrolipoamide acetyltransferase component of pyruvate dehydrogenase complex
K5VCI8	32.64	9	6	5	56081	Dihydrolipoamide acetyltransferase component of pyruvate dehydrogenase complex
A0A060SB53	39.73	2	2	1	57663	Dihydrolipoamide acetyltransferase component of pyruvate dehydrogenase complex
R7SV86	32.77	14	6	3	49116	Dihydrolipoamide succinyltransferase
M2QXH1	23.13	16	7	5	53765	Dihydrolipoyl dehydrogenase
A0A0L6JGW9	49.93	30	11	11	50775	Dihydrolipoyl dehydrogenase
R7SQ98	29.24	12	5	4	56634	Diphenol oxidase-A2		AA1
R7RYL7	56.74	16	14	11	89175	DUF590-domain-containing protein
R7SQL8	42.41	3	3	1	90057	Dynamin protein dnm1
M2QWL0	46.08	19	20	14	135506	Dynein heavy chain protein 2
Q66NB7	36.79	12	4	4	40412	Endoglucanase
M2QIG1	30.20	6	5	4	113349	Enhancer of polycomb-like protein
A0A0L6JCJ5	33.57	13	8	6	60302	Exodeoxyribonuclease 7 large subunit
P13860	48.52	12	8	6	54858	Exoglucanase 1		GH5
R7S3X0	28.16	16	4	4	45874	FAD/NAD(P)-binding domain-containing protein
R7SPH9	65.90	17	10	7	59376	Family S53 protease
R7SN54	42.90	13	10	9	57615	Family S53 protease-like protein
A0A0L6JAP6	21.30	5	1	1	37478	Fatty acid hydroxylase
A0A0L6J636	25.93	4	3	2	59083	Formate--tetrahydrofolate ligase
M2PPC4	25.87	2	1	1	37305	Fructose-1 6-bisphosphatase
A0A0L6J537	32.13	13	4	4	32779	Fructose-bisphosphate aldolase
Q45W62	21.78	8	8	8	107103	Gag (Fragment)
Q01599	35.02	4	1	1	15520	Glucanase (Fragment)
Q75NB5	60.98	17	9	8	54835	Glucanase		CBM1	GH7
Q7LHI2	55.08	14	7	6	57104	Glucanase		CBM1	GH7
Q01762	28.41	20	6	6	47348	Glucanase		CBM1	GH7
A5AA53	52.63	24	10	10	49293	Glucanase		CBM1	GH7
R7S4W0	20.95	5	3	3	61274	Glucoamylase
A0A0L6JBY4	28.00	4	3	3	101683	Glucose-6-phosphate isomerase
A0A0L6JEH5	42.52	13	7	6	42838	Glucosyl transferase
A0A0L6J354	31.84	10	8	8	105894	Glutamate-ammonia-ligase adenylyltransferase
A0A0L6JG88	49.57	17	14	9	69003	Glutathione ABC transporter ATP-binding protein
A0A060S5Y1	41.40	17	14	14	77989	Glycerol-3-phosphate dehydrogenase
A0A060SQ72	24.12	7	17	17	266240	Glycoside Hydrolase Family 13 / Glycosyltransferase Family 5 protein		GH13	GT5
R7S9R9	24.12	10	21	21	262536	Glycoside hydrolase family 13 and glycosyltransferase family 5 domain-containing protein		GH13	GT5
K5W005	35.08	9	3	3	40617	Glycoside hydrolase family 16 protein		GH16
K5VKN2	22.22	2	2	2	72260	Glycoside hydrolase family 16 protein		GH16
A0A060S8T9	15.73	3	1	1	34201	Glycoside Hydrolase Family 16 protein		GH16
A0A060SGQ0	0.00	3	1	1	31659	Glycoside Hydrolase Family 16 protein		GH16
A0A060SMP1	0.00	3	1	1	46301	Glycoside Hydrolase Family 16 protein		GH16
A0A060SNX9	19.64	1	1	1	78607	Glycoside Hydrolase Family 16 protein		GH16
K5WJ30	0.00	7	3	3	53315	Glycoside hydrolase family 18 protein		GH18
A0A060SV04	0.00	4	3	3	104751	Glycoside Hydrolase Family 2 protein		GH2
A0A060SIS9	0.00	5	2	2	75623	Glycoside Hydrolase Family 20 protein		GH20
K5UMD6	35.22	8	5	5	81399	Glycoside hydrolase family 3 protein		GH3
M2Q417	34.03	5	5	5	110218	Glycoside hydrolase family 31 protein		GH31
K5WLD7	46.44	4	4	4	106298	Glycoside hydrolase family 31 protein		GH31
K5VQ52	0.00	1	1	1	109175	Glycoside hydrolase family 31 protein		GH31
A0A060SK35	15.75	2	2	2	103982	Glycoside Hydrolase Family 31 protein		GH31
K5VXC5	0.00	2	2	2	108076	Glycoside hydrolase family 35 protein		GH35
A0A060SD91	0.00	2	2	2	102957	Glycoside Hydrolase Family 35 protein		GH35
K5W1D0	0.00	7	6	4	73267	Glycoside hydrolase family 38 protein (Fragment)		GH38
A0A060S7X9	27.77	15	9	6	66567	Glycoside Hydrolase Family 45 protein		GH45
M2QIK7	0.00	1	2	2	76139	Glycoside hydrolase family 51 protein		GH51
K5VZC4	0.00	1	1	1	72272	Glycoside hydrolase family 51 protein		GH51
K5VW03	0.00	14	6	6	86008	Glycoside hydrolase family 63 protein		GH63
A0A060SAA6	0.00	9	3	3	53615	Glycoside Hydrolase Family 71 protein		GH71
A0A060SZ06	49.15	9	5	5	68578	Glycoside Hydrolase Family 79 protein		GH79
A0A060SI68	0.00	2	1	1	73392	Glycoside Hydrolase Family 79 protein		GH79
M2RQI9	0.00	2	2	2	85117	Glycoside hydrolase family 92 protein (Fragment)		GH92
R7SYB6	18.61	6	3	3	84604	Glycoside hydrolase family 92 protein		GH92
A0A060S5J2	0.00	1	1	1	78232	Glycoside Hydrolase Family 92 protein		GH92
A0A060SYU5	70.73	16	15	13	73561	Glycoside Hydrolase Family 92 protein		GH92
J0WQP6	0.00	3	1	1	45250	Glycoside hydrolase
J0LHM2	0.00	5	1	1	57260	Glycoside hydrolase
R7SH79	15.27	3	2	2	67277	Glycoside hydrolase
A0A0L6JAQ3	40.97	24	10	9	42036	Glycosyl transferase family 1		GT1
A0A0L6J6R9	45.54	16	11	9	67427	Glycosyl transferase family 1		GT1
A0A0L6J4U4	20.59	14	5	5	44442	Glycosyl transferase family 1		GT1
A0A0L6J9F5	33.36	5	3	2	68665	Glycosyl transferase family 28		GT28
A0A0L6JEV3	0.00	5	2	2	36691	Glycosyl transferase family A		GTA
A0A0L6JB65	39.99	27	10	9	34267	Glycosyl transferase
A0A0L6JAL7	0.00	10	4	4	30711	Glycosyl transferase
A0A0L6JAA2	26.34	6	6	5	109758	Glycosyl transferase
A0A0L6J6F9	37.87	14	10	10	55504	Glycosyl transferase
M2QJ27	64.94	14	11	11	124129	Glycosyltransferase family 2 protein		GT2
M2QDK4	28.21	15	16	14	136189	Glycosyltransferase family 2 protein		GT2
A0A060SI51	33.11	7	14	9	219509	Glycosyltransferase Family 2 protein		GT2
M2Q5U6	16.87	2	5	2	179461	Glycosyltransferase family 24 protein		GT24
M2RCA3	0.00	1	1	1	84088	Glycosyltransferase family 31 protein		GT31
A0A060T0D5	31.22	7	10	7	103616	Glycosyltransferase Family 39 protein		GT39
A0A060S351	0.00	7	8	6	128003	Glycosyltransferase Family 39 protein		GT39
A0A060S7G4	65.95	15	33	25	266453	Glycosyltransferase Family 48 protein		GT48
A0A060S373	0.00	2	1	1	86484	Glycosyltransferase Family 66 protein		GT66
K5WJF6	24.77	2	2	0	63234	Glycosyltransferase family 8 protein		GT8
K5WBM9	24.20	4	7	6	163804	Glycosyltransferase family 8 protein		GT8
A0A060SEZ7	16.83	2	4	3	131203	Glycosyltransferase Family 8 protein		GT8
A0A0L6J0H4	0.00	12	5	4	46224	Glycosyltransferase
A0A060SS83	21.49	1	1	1	64269	Glyoxal oxidase		AA5
A0A060SYB0	0.00	4	2	2	59921	Glyoxal oxidase		AA5
A0A0L6J1D2	37.01	8	4	4	46932	Guanylate cyclase
A0A0L6JFG4	32.13	19	11	9	52734	Heme biosynthesis protein HemY
A0A0L6JA44	0.00	15	1	1	11381	Heme biosynthesis protein HemY
A0A0L6J8M3	0.00	8	2	2	44303	Hemolysin D
J0D3E2	56.50	5	7	4	104890	Het-C-domain-containing protein
R7SWZ2	0.00	5	2	2	43917	HET-domain-containing protein (Fragment)
R7T1D7	70.54	29	21	21	61465	HET-domain-containing protein
R7S7D1	0.00	3	2	2	84082	HET-domain-containing protein
R7SMC0	0.00	3	1	1	37307	HET-E (Fragment)
M2QX57	15.45	3	2	2	60520	Heterotrimeric G-protein alpha subunit
R7STT2	0.00	4	3	2	60060	High affinity methionine permease
A0A0L6J6N6	0.00	2	1	1	30585	Hydrolase
A0A0L6J497	28.04	31	10	9	28720	Hydrolase
A0A0L6J2N7	34.80	3	1	1	27213	ImuA protein
R7RZ21	25.94	19	7	6	59163	Inosine-5'-monophosphate dehydrogenase
K5WT70	48.20	15	13	12	76669	Kinesin-like protein
K5VYU1	44.60	22	17	15	79685	Kinesin-like protein
Q96TR4	29.57	22	7	7	57389	Laccase		AA1
Q6RYA4	17.82	2	2	2	56595	Laccase		AA1
I6QS85	0.00	1	1	1	55783	Laccase		AA1
Q50JG3	0.00	7	2	2	56213	Laccase4		AA1
Q99056	0.00	7	2	2	56247	Laccase-5		AA1
A0A0A8IDC3	38.74	7	6	6	74155	Lipoxygenase
A0A060SLQ5	36.55	22	15	15	106250	Lon protease homolog
A0A0L6JAI9	35.58	16	5	5	32248	LuxR family transcriptional regulator
A0A0L6JG80	59.76	22	16	15	58253	Magnesium chelatase
A0A0L6JGA2	47.80	12	10	10	133473	Magnesium chelatase
J0LJN7	24.28	6	3	2	60038	Malate synthase
A0A0L6JFC7	20.16	16	8	7	70065	Metal ABC transporter permease
K5WIH4	21.58	2	2	2	70768	Methylenetetrahydrofolate reductase
A0A060ST78	20.72	13	4	4	40970	Methylthioribose-1-phosphate isomerase
R7S6L7	20.26	6	4	4	52069	MFS general substrate transporter
A0A0L6JEM5	39.64	23	8	7	45616	MFS transporter
A0A0L6J825	31.30	2	1	1	57827	MFS transporter
A0A0L6J2X8	40.20	5	5	4	112829	Multidrug transporter AcrB
A0A0G2YLA9	22.12	7	5	5	94031	MutS protein homolog 4
A0A0L6J5A4	45.87	20	10	9	45112	N-acetylmuramoyl-L-alanine amidase
A0A0L6J9V8	20.01	16	4	4	32091	NAD-dependent dehydratase
M2RIP0	41.48	8	17	15	236016	NADPH-dependent glutamate synthase
M2R6I3	52.71	17	15	12	75916	Nucleolar GTP-binding protein 1
J0WYT4	55.84	10	15	13	162252	Oligoxyloglucan reducing end-specific cellobiohydrolase
R7SJ52	53.92	8	4	4	71817	OPT oligopeptide transporter
R7SK59	23.57	3	1	1	33706	Oxidoreductase
M2R2J7	39.87	10	13	8	174702	Pentafunctional AROM polypeptide
A0A0L6J7B2	29.47	10	3	2	35899	Peptide chain release factor 2
A0A0L6JA16	31.82	7	6	6	72286	Peptidoglycan-binding protein
A0A060SDU0	49.73	15	5	4	37494	Peroxidase		AA2
R7SQC0	32.29	18	4	4	34247	Peroxisomal dehydratase
B5MAF4	0.00	3	1	1	57357	Phenol oxidase
K5VW00	56.59	5	4	4	79952	Phenylalanine ammonia-lyase
R7S5W3	53.51	15	19	18	112458	Phosphatidylethanolamine N-methyltransferase
M2R2A3	22.54	2	5	5	175782	Phospholipid-transporting ATPase
R7S5W5	49.93	7	12	7	131148	Phospholipid-transporting ATPase
R7S767	40.98	5	9	9	159702	Phospholipid-transporting ATPase
A0A0L6J847	31.66	9	3	3	36629	Phosphonate ABC transporter substrate-binding protein
A0A0L6J4H0	36.86	32	9	8	30737	Phosphonates import ATP-binding protein PhnC
R7T0Q5	45.86	9	13	10	147858	Pkinase-domain-containing protein
R7SN82	51.54	17	15	12	97671	Pkinase-domain-containing protein
M2PA23	44.47	9	31	29	392095	PKS/NRPS enzyme
A0A0L6J8M5	46.50	38	6	4	10616	Plasmid stabilization protein
R7T0L1	33.63	3	7	7	258645	Polyketide synthase
M2Q664	44.47	8	29	27	395187	Polyketide synthetase
A0A0L6JD13	44.26	11	10	8	94257	Polyphosphate kinase
Q45W59	32.72	8	6	6	91719	Polyprotein (Fragment)
Q45W64	38.28	1	2	1	147780	Polyprotein
A0A0L6J2N9	34.68	10	7	7	51276	Porin
A0A0L6J1C6	23.13	11	3	3	29162	Probable 2-(5''-triphosphoribosyl)-3'-dephosphocoenzyme-A synthase
A0A060SBW5	45.27	15	5	5	49211	Probable acetate kinase
K5VUY0	47.02	8	9	3	131186	Pyruvate carboxylase
R7SXL9	46.66	31	8	7	24581	Ras-domain-containing protein
A0A0L6JDD7	27.92	7	3	3	64827	Restriction endonuclease subunit R
A0A0L6JEY2	32.72	3	2	2	41908	S-adenosylmethionine synthase
R7RXU6	42.93	8	3	3	48815	SET domain-containing protein
A0A0L6J984	30.72	10	4	4	24763	Short-chain dehydrogenase
R7S470	41.67	17	18	17	151047	Stress response protein NST1
J0WXP8	38.79	8	8	8	95761	Subtilisin-like protein
A0A0L6J581	20.95	8	2	2	26523	Succinyl-CoA:3-ketoacid-CoA transferase
R7S050	38.17	3	5	4	160423	Sulfite reductase subunit beta
R7SMG6	37.10	14	10	9	77663	SWIRM-domain-containing protein
R7S436	20.76	3	4	4	139221	TBC-domain-containing protein
R7SSZ7	32.12	5	6	5	107875	TFP11-domain-containing protein
R7RYM7	28.83	8	8	8	115610	TFP11-domain-containing protein
J0D2L9	39.64	1	1	1	44065	Thiamin diphosphate-binding protein
A0A0L6J7V3	32.78	8	3	3	33180	Thiamine-monophosphate kinase
R7SHC2	40.76	11	12	11	129332	TPR-like protein
A0A0L6J0S4	23.14	5	2	2	42235	Ubiquinone biosynthesis protein UbiH
R7SYM9	46.02	13	13	7	112268	Ubiquitin activating enzyme
R7T1Z7	22.91	6	2	2	22329	Vacuolar assembly protein DID2
R7S4C6	22.84	13	3	3	56666	VHS-domain-containing protein
M2QBI7	28.18	2	1	1	92538	V-type proton ATPase subunit a

## Sheet: Table S4
Table S4 All of the identified proteins from P. eryngii cultivated on ramie stalks at 21 days
Accession	-10lgP	Coverage (%)	#Peptides	#Unique	Avg. Mass	Description
R7SUU1	71.89	25	44	35	204170	1 3-beta-glucan synthase
A0A0L6JD95	22.55	14	3	3	29510	2-dehydro-3-deoxyphosphooctonate aldolase
A0A0L6JDK0	48.57	19	17	16	110955	2-oxoglutarate dehydrogenase
A0A0L6J9R6	32.22	13	6	6	73757	3-hydroxyacyl-CoA dehydrogenase
M2PWA9	35.69	8	7	7	83035	3-isopropylmalate dehydratase
R7T1Y6	20.72	16	4	4	40136	3-isopropylmalate dehydrogenase
A0A0L6J2Q8	60.10	46	14	13	28082	6-phosphogluconate dehydrogenase
R7S174	20.25	8	4	4	85560	AAA-domain-containing protein
R7S3H1	47.95	9	14	10	165494	ABC protein
A0A0L6JDG5	24.10	5	2	2	72256	ABC transporter
A0A0L6JAE4	37.48	19	9	8	62270	ABC transporter permease
A0A0L6J367	25.92	11	4	4	57992	ABC transporter substrate-binding protein
R7S2Y1	46.87	9	24	23	396385	Acetyl-CoA synthetase-like protein
R7S4W8	43.31	2	3	3	114969	Acetyl-CoA synthetase-like protein
A0A0L6JD58	32.25	6	4	4	43008	Acetyltransferase component of pyruvate dehydrogenase complex (Fragment)
K5WB54	23.28	11	4	4	48647	Acetyltransferase component of pyruvate dehydrogenase complex
R7RXW4	42.29	3	4	4	82703	Aconitate hydratase mitochondrial
A0A0L6J5Z7	33.12	3	4	4	107883	Acriflavin resistance protein
R7SPE0	51.87	12	6	6	63690	Acyl-CoA dehydrogenase NM domain-like protein
R7SX15	40.74	10	13	12	124635	AIP3-domain-containing protein
A0A0L6J4B3	40.69	6	4	4	40491	Alcohol dehydrogenase
A0A0L6JDT4	29.24	1	1	1	95011	Aldehyde oxidase
R7SRY6	37.03	5	6	5	105490	Alkaline phosphatase-like protein
R7SN76	36.71	7	4	4	66535	Alpha/beta-hydrolase
R7SP51	30.42	3	4	3	106439	Alpha/beta-hydrolase
A0A0L6J5M6	33.32	11	16	15	185203	Alpha-2-macroglobulin
R7S1A6	30.53	12	10	8	70570	Amidase signature enzyme
A0A0L6J376	30.73	7	4	4	57076	Amidohydrolase
A0A0L6J0K4	29.14	4	2	2	49327	Aminobenzoate synthetase
R7SKS4	21.92	4	1	1	53253	Ammonium transporter
J0WWA1	46.23	6	7	6	94120	Ankyrin
R7T2A1	45.80	13	5	4	42563	AP endonuclease
R7T1X8	23.58	4	2	2	46134	ArfGap-domain-containing protein
R7SZS1	30.18	6	7	5	103164	Argonaute-like protein
R7SY38	46.65	14	15	15	105824	Argonaute-like protein
R7T235	29.30	6	6	6	113728	ARM repeat-containing protein
A0A0L6J989	42.41	11	15	13	118356	AsmA-like C-terminal region protein
M2QP51	21.15	1	1	1	58852	ATP synthase subunit alpha
A0A0L6JF63	47.92	29	13	13	65099	ATPase
A0A0L6J633	57.25	15	16	15	124430	ATPase
M2PJK4	29.73	13	10	9	84994	Autophagy-related protein 13
A0A060SMY0	50.02	7	5	5	72104	Autophagy-related protein 13
R7S0V0	0.00	1	1	1	110022	Beta-galactosidase	3.2.1.23	GH35
W8QRE4	0.00	5	2	2	55476	Beta-xylosidase	3.2.1.8	GH5
K5WGS0	24.28	7	8	8	160137	Calcium-transporting ATPase
A0A0L6JCU2	41.89	22	10	9	48675	Capsular biosynthesis protein
R7RWL1	18.58	4	3	2	104732	Carbohydrate esterase family 9 protein
A0A060STH0	0.00	5	1	1	44144	Carbohydrate-Binding Module Family 1 / Glycoside Hydrolase Family 5 protein		CBM1	GH5
M2R7G5	22.88	10	4	4	92942	Carbohydrate-binding module family 13 protein		CBM13
K5WA25	19.81	10	5	4	67514	Carbohydrate-binding module family 21 protein		CBM21
A0A060SC07	16.39	10	5	4	74572	Carbohydrate-Binding Module Family 21 protein		CBM21
A0A060SYJ9	88.25	34	44	43	149377	Cation-transporting ATPase
R7S3S0	48.16	10	12	11	103244	CBF-domain-containing protein
Q12661	15.53	7	3	2	81914	Cellobiose dehydrogenase		AA3
Q01738	15.53	7	3	2	82007	Cellobiose dehydrogenase		AA3
K5WYH4	45.21	20	10	6	50729	Citrate synthase
A0A0L6J5I2	27.96	6	2	2	21513	CoA-binding protein
A0A0L6JDS6	35.46	37	8	8	26939	Competence protein ComF
M2R5I5	46.23	12	14	13	160316	CsMn25
M2PLF7	39.90	11	5	4	60784	CsMn37
M2QZZ1	45.58	14	21	16	155972	CsMn39 (Fragment)
A0A0L6J4X8	43.32	12	3	2	21813	Cytochrome B
A0A0L6J587	20.54	6	2	2	48249	Cytochrome C oxidase subunit II
A0A0L6J967	20.27	5	3	2	50612	Cytochrome
R7SIZ5	43.72	25	9	8	47899	Cytochrome P450
R7SM57	72.88	26	17	17	58918	Cytochrome P450
G5EJP0	53.70	19	9	9	57879	Cytochrome P450
G5EJU7	22.83	3	4	2	115771	Cytochrome P450
R7SI77	26.04	7	3	3	63171	Cytochrome-450 hydroxylase
A0A0L6J1E5	30.57	5	4	3	43142	D-alanyl-D-alanine carboxypeptidase
R7SV49	39.73	5	3	2	56724	Dihydrolipoamide acetyltransferase component of pyruvate dehydrogenase complex
K5VCI8	32.64	9	6	5	56081	Dihydrolipoamide acetyltransferase component of pyruvate dehydrogenase complex
A0A060SB53	39.73	2	2	1	57663	Dihydrolipoamide acetyltransferase component of pyruvate dehydrogenase complex
R7SV86	32.77	14	6	3	49116	Dihydrolipoamide succinyltransferase
M2QXH1	23.13	16	7	5	53765	Dihydrolipoyl dehydrogenase
A0A0L6JGW9	49.93	30	11	11	50775	Dihydrolipoyl dehydrogenase
A0A0L6J8A8	24.30	1	1	1	51452	Dihydropyrimidinase
R7SQ98	29.24	12	5	4	56634	Diphenol oxidase-A2		AA1
R7RYL7	56.74	16	14	11	89175	DUF590-domain-containing protein
R7SQL8	42.41	3	3	1	90057	Dynamin protein dnm1
M2QWL0	46.08	19	20	14	135506	Dynein heavy chain protein 2
Q66NB7	36.79	12	4	4	40412	Endoglucanase
A0A0L6JCJ5	33.57	13	8	6	60302	Exodeoxyribonuclease 7 large subunit
P13860	48.52	12	8	6	54858	Exoglucanase 1		GH5
R7S3X0	28.16	16	4	4	45874	FAD/NAD(P)-binding domain-containing protein
R7SPH9	65.90	17	10	7	59376	Family S53 protease
R7SN54	42.90	13	10	9	57615	Family S53 protease-like protein
A0A0L6JAP6	21.30	5	1	1	37478	Fatty acid hydroxylase
A0A0L6J2E1	45.65	8	7	6	107838	Formate dehydrogenase
A0A0L6J636	25.93	4	3	2	59083	Formate--tetrahydrofolate ligase
M2PPC4	25.87	2	1	1	37305	Fructose-1 6-bisphosphatase
A0A0L6J537	32.13	13	4	4	32779	Fructose-bisphosphate aldolase
Q45W62	21.78	8	8	8	107103	Gag (Fragment)
Q01599	35.02	4	1	1	15520	Glucanase (Fragment)
Q75NB5	60.98	17	9	8	54835	Glucanase		GH7	CBM1
Q7LHI2	55.08	14	7	6	57104	Glucanase		GH7	CBM1
A5AA53	52.63	24	10	10	49293	Glucanase		GH7	CBM1
R7S4W0	20.95	5	3	3	61274	Glucoamylase
A0A0L6JBY4	28.00	4	3	3	101683	Glucose-6-phosphate isomerase
A0A0L6J354	31.84	10	8	8	105894	Glutamate-ammonia-ligase adenylyltransferase
A0A0L6JG88	49.57	17	14	9	69003	Glutathione ABC transporter ATP-binding protein
A0A060S5Y1	41.40	17	14	14	77989	Glycerol-3-phosphate dehydrogenase
A0A060SQ72	24.12	7	17	17	266240	Glycoside Hydrolase Family 13 / Glycosyltransferase Family 5 protein		GH13	GT5
R7S9R9	24.12	10	21	21	262536	Glycoside hydrolase family 13 and glycosyltransferase family 5 domain-containing protein		GH13	GT5
K5W005	35.08	9	3	3	40617	Glycoside hydrolase family 16 protein		GH16
K5VKN2	22.22	2	2	2	72260	Glycoside hydrolase family 16 protein		GH16
A0A060S8T9	15.73	3	1	1	34201	Glycoside Hydrolase Family 16 protein		GH16
A0A060SGQ0	0.00	3	1	1	31659	Glycoside Hydrolase Family 16 protein		GH16
A0A060SMP1	0.00	3	1	1	46301	Glycoside Hydrolase Family 16 protein		GH16
A0A060SNX9	19.64	1	1	1	78607	Glycoside Hydrolase Family 16 protein		GH16
K5WJ30	0.00	7	3	3	53315	Glycoside hydrolase family 18 protein		GH18
A0A060SV04	0.00	4	3	3	104751	Glycoside Hydrolase Family 2 protein		GH2
A0A060SIS9	0.00	5	2	2	75623	Glycoside Hydrolase Family 20 protein		GH20
K5UMD6	35.22	8	5	5	81399	Glycoside hydrolase family 3 protein		GH3
M2Q417	34.03	5	5	5	110218	Glycoside hydrolase family 31 protein		GH31
K5WLD7	46.44	4	4	4	106298	Glycoside hydrolase family 31 protein		GH31
K5VQ52	0.00	1	1	1	109175	Glycoside hydrolase family 31 protein		GH31
A0A060SCJ9	0.00	3	1	1	98475	Glycoside Hydrolase Family 31 protein		GH31
A0A060SK35	15.75	2	2	2	103982	Glycoside Hydrolase Family 31 protein		GH31
K5VXC5	0.00	2	2	2	108076	Glycoside hydrolase family 35 protein		GH35
A0A060SD91	0.00	2	2	2	102957	Glycoside Hydrolase Family 35 protein		GH35
K5W1D0	0.00	7	6	4	73267	Glycoside hydrolase family 38 protein (Fragment)		GH38
A0A060S7X9	27.77	15	9	6	66567	Glycoside Hydrolase Family 45 protein		GH45
M2QIK7	0.00	1	2	2	76139	Glycoside hydrolase family 51 protein		GH51
K5VZC4	0.00	1	1	1	72272	Glycoside hydrolase family 51 protein		GH51
K5VW03	0.00	14	6	6	86008	Glycoside hydrolase family 63 protein		GH63
A0A060SAA6	0.00	9	3	3	53615	Glycoside Hydrolase Family 71 protein		GH71
J0WT75	0.00	2	1	1	68298	Glycoside hydrolase family 79 protein		GH79
A0A060SZ06	49.15	9	5	5	68578	Glycoside Hydrolase Family 79 protein		GH79
A0A060SI68	0.00	2	1	1	73392	Glycoside Hydrolase Family 79 protein		GH79
M2RQI9	0.00	2	2	2	85117	Glycoside hydrolase family 92 protein (Fragment)		GH92
R7SYB6	18.61	6	3	3	84604	Glycoside hydrolase family 92 protein		GH92
A0A060S5J2	0.00	1	1	1	78232	Glycoside Hydrolase Family 92 protein		GH92
A0A060SYU5	70.73	16	15	13	73561	Glycoside Hydrolase Family 92 protein		GH92
J0WQP6	0.00	3	1	1	45250	Glycoside hydrolase
J0LHM2	0.00	5	1	1	57260	Glycoside hydrolase
R7SH79	15.27	3	2	2	67277	Glycoside hydrolase
A0A0L6JAQ3	40.97	24	10	9	42036	Glycosyl transferase family 1		GT1
A0A0L6J6R9	45.54	16	11	9	67427	Glycosyl transferase family 1		GT1
A0A0L6J4U4	20.59	14	5	5	44442	Glycosyl transferase family 1		GT1
A0A0L6J9F5	33.36	5	3	2	68665	Glycosyl transferase family 28		GT28
A0A0L6JEV3	0.00	5	2	2	36691	Glycosyl transferase family A		GTA
A0A0L6JFA2	0.00	5	2	2	35495	Glycosyl transferase
A0A0L6JB65	39.99	27	10	9	34267	Glycosyl transferase
A0A0L6JAL7	0.00	10	4	4	30711	Glycosyl transferase
A0A0L6JAA2	26.34	6	6	5	109758	Glycosyl transferase
A0A0L6J6F9	37.87	14	10	10	55504	Glycosyl transferase
M2QJ27	64.94	14	11	11	124129	Glycosyltransferase family 2 protein		GT2
M2QDK4	28.21	15	16	14	136189	Glycosyltransferase family 2 protein		GT2
A0A060SI51	33.11	7	14	9	219509	Glycosyltransferase Family 2 protein		GT2
M2Q5U6	16.87	2	5	2	179461	Glycosyltransferase family 24 protein		GT24
M2RCA3	0.00	1	1	1	84088	Glycosyltransferase family 31 protein		GT31
A0A060T0D5	31.22	7	10	7	103616	Glycosyltransferase Family 39 protein		GT39
A0A060S351	0.00	7	8	6	128003	Glycosyltransferase Family 39 protein		GT39
A0A060S7G4	65.95	15	33	25	266453	Glycosyltransferase Family 48 protein		GT48
K5WYJ5	24.12	8	17	17	261728	Glycosyltransferase family 5 protein		GT5
A0A060S373	0.00	2	1	1	86484	Glycosyltransferase Family 66 protein		GT66
K5WJF6	24.77	2	2	0	63234	Glycosyltransferase family 8 protein		GT8
K5WBM9	24.20	4	7	6	163804	Glycosyltransferase family 8 protein		GT8
A0A060SEZ7	16.83	2	4	3	131203	Glycosyltransferase Family 8 protein		GT8
A0A0L6J0H4	0.00	12	5	4	46224	Glycosyltransferase
A0A060SS83	21.49	1	1	1	64269	Glyoxal oxidase		AA5
A0A060SYB0	0.00	4	2	2	59921	Glyoxal oxidase		AA5
R7SMV5	0.00	5	2	2	66695	GMC oxidoreductase		AA3
A0A060SUN5	17.16	16	4	4	63195	GMC oxidoreductase		AA3
A0A060SLW4	0.00	22	7	7	55289	GMC oxidoreductase		AA3
R7RXB0	0.00	3	1	1	66392	GMC oxidoreductase		AA3
A0A0L6J1D2	37.01	8	4	4	46932	Guanylate cyclase
A0A0L6JFG4	32.13	19	11	9	52734	Heme biosynthesis protein HemY
A0A0L6JA44	0.00	15	1	1	11381	Heme biosynthesis protein HemY
A0A0L6J8M3	0.00	8	2	2	44303	Hemolysin D
J0D3E2	56.50	5	7	4	104890	Het-C-domain-containing protein
R7SWZ2	0.00	5	2	2	43917	HET-domain-containing protein (Fragment)
R7T1D7	70.54	29	21	21	61465	HET-domain-containing protein
R7SAH7	29.83	8	6	6	94265	HET-domain-containing protein
R7S7D1	0.00	3	2	2	84082	HET-domain-containing protein
R7SMC0	0.00	3	1	1	37307	HET-E (Fragment)
M2QX57	15.45	3	2	2	60520	Heterotrimeric G-protein alpha subunit
R7STT2	0.00	4	3	2	60060	High affinity methionine permease
A0A0L6J7T8	0.00	2	1	1	25927	Hydrolase
A0A0L6J6N6	0.00	2	1	1	30585	Hydrolase
A0A0L6J497	28.04	31	10	9	28720	Hydrolase
A0A0L6J2N7	34.80	3	1	1	27213	ImuA protein
R7RZ21	25.94	19	7	6	59163	Inosine-5'-monophosphate dehydrogenase
K5WT70	48.20	15	13	12	76669	Kinesin-like protein
K5VYU1	44.60	22	17	15	79685	Kinesin-like protein
A0A0A0RN90	30.23	2	2	2	56045	Laccase		AA1
Q96TR4	29.57	22	7	7	57389	Laccase		AA1
Q6RYA4	17.82	2	2	2	56595	Laccase		AA1
I6QS85	0.00	1	1	1	55783	Laccase		AA1
Q50JG3	0.00	7	2	2	56213	Laccase4		AA1
Q99056	0.00	7	2	2	56247	Laccase-5		AA1
A0A0A8IDC3	38.74	7	6	6	74155	Lipoxygenase
A0A060SLQ5	36.55	22	15	15	106250	Lon protease homolog
A0A0L6JAI9	35.58	16	5	5	32248	LuxR family transcriptional regulator
A0A0L6JG80	59.76	22	16	15	58253	Magnesium chelatase
A0A0L6JGA2	47.80	12	10	10	133473	Magnesium chelatase
J0LJN7	24.28	6	3	2	60038	Malate synthase
A0A0L6JFC7	20.16	16	8	7	70065	Metal ABC transporter permease
K5WIH4	21.58	2	2	2	70768	Methylenetetrahydrofolate reductase
A0A060ST78	20.72	13	4	4	40970	Methylthioribose-1-phosphate isomerase
J0CZ65	38.46	28	14	14	62829	MFS general substrate transporter
R7S6L7	20.26	6	4	4	52069	MFS general substrate transporter
A0A0L6JEM5	39.64	23	8	7	45616	MFS transporter
A0A0L6J825	31.30	2	1	1	57827	MFS transporter
A0A0L6J2X8	40.20	5	5	4	112829	Multidrug transporter AcrB
A0A0G2YLA9	22.12	7	5	5	94031	MutS protein homolog 4
M2R117	33.84	8	14	11	140824	Myosin-1-like protein
A0A0L6J5A4	45.87	20	10	9	45112	N-acetylmuramoyl-L-alanine amidase
A0A0L6J9V8	20.01	16	4	4	32091	NAD-dependent dehydratase
M2RIP0	41.48	8	17	15	236016	NADPH-dependent glutamate synthase
M2R6I3	52.71	17	15	12	75916	Nucleolar GTP-binding protein 1
J0WYT4	55.84	10	15	13	162252	Oligoxyloglucan reducing end-specific cellobiohydrolase
R7SJ52	53.92	8	4	4	71817	OPT oligopeptide transporter
R7SK59	23.57	3	1	1	33706	Oxidoreductase
M2R2J7	39.87	10	13	8	174702	Pentafunctional AROM polypeptide
A0A0L6J7B2	29.47	10	3	2	35899	Peptide chain release factor 2
R7RVT7	42.94	3	2	2	100498	Peptide hydrolase
A0A0L6JA16	31.82	7	6	6	72286	Peptidoglycan-binding protein
A7U4S7	30.56	15	3	1	21913	Peroxidase (Fragment)		AA2
G8FPZ2	44.60	23	8	8	38481	Peroxidase		AA2
A0A060SDE3	41.73	22	5	3	38040	Peroxidase		AA2
A0A060SDU0	49.73	15	5	4	37494	Peroxidase		AA2
R7SQC0	32.29	18	4	4	34247	Peroxisomal dehydratase
B5MAF4	0.00	3	1	1	57357	Phenol oxidase
K5VW00	56.59	5	4	4	79952	Phenylalanine ammonia-lyase
R7S5W3	53.51	15	19	18	112458	Phosphatidylethanolamine N-methyltransferase
M2R2A3	22.54	2	5	5	175782	Phospholipid-transporting ATPase
R7S5W5	49.93	7	12	7	131148	Phospholipid-transporting ATPase
R7S767	40.98	5	9	9	159702	Phospholipid-transporting ATPase
A0A0L6J847	31.66	9	3	3	36629	Phosphonate ABC transporter substrate-binding protein
A0A0L6J4H0	36.86	32	9	8	30737	Phosphonates import ATP-binding protein PhnC
J0LJU0	39.70	13	13	12	116294	Pkinase-domain-containing protein
R7T0Q5	45.86	9	13	10	147858	Pkinase-domain-containing protein
R7SN82	51.54	17	15	12	97671	Pkinase-domain-containing protein
M2PA23	44.47	9	31	29	392095	PKS/NRPS enzyme
A0A0L6J8M5	46.50	38	6	4	10616	Plasmid stabilization protein
R7T0L1	33.63	3	7	7	258645	Polyketide synthase
M2Q664	44.47	8	29	27	395187	Polyketide synthetase
A0A0L6JD13	44.26	11	10	8	94257	Polyphosphate kinase
Q45W59	32.72	8	6	6	91719	Polyprotein (Fragment)
Q45W64	38.28	1	2	1	147780	Polyprotein
A0A0L6J2N9	34.68	10	7	7	51276	Porin
A0A0L6J1C6	23.13	11	3	3	29162	Probable 2-(5''-triphosphoribosyl)-3'-dephosphocoenzyme-A synthase
A0A060SBW5	45.27	15	5	5	49211	Probable acetate kinase
A0A0L6J7L6	24.44	7	7	7	97368	Pyruvate dehydrogenase E1 component
R7SXL9	46.66	31	8	7	24581	Ras-domain-containing protein
A0A0L6JDD7	27.92	7	3	3	64827	Restriction endonuclease subunit R
A0A0L6JEY2	32.72	3	2	2	41908	S-adenosylmethionine synthase
A0A060SJ38	34.64	9	7	6	99587	SAGA-associated factor 11
R7ST36	40.06	11	21	4	245763	Sec63-domain-containing protein
R7RXU6	42.93	8	3	3	48815	SET domain-containing protein
R7S470	41.67	17	18	17	151047	Stress response protein NST1
J0WXP8	38.79	8	8	8	95761	Subtilisin-like protein
R7SQ88	38.03	5	7	7	71601	Subtilisin-like protein
R7SS18	33.86	16	10	9	62316	Subtilisin-like protein
A0A0L6J581	20.95	8	2	2	26523	Succinyl-CoA:3-ketoacid-CoA transferase
R7S050	38.17	3	5	4	160423	Sulfite reductase subunit beta
R7SMG6	37.10	14	10	9	77663	SWIRM-domain-containing protein
R7SSZ7	32.12	5	6	5	107875	TFP11-domain-containing protein
R7RYM7	28.83	8	8	8	115610	TFP11-domain-containing protein
J0D2L9	39.64	1	1	1	44065	Thiamin diphosphate-binding protein
A0A0L6J7V3	32.78	8	3	3	33180	Thiamine-monophosphate kinase
R7SHC2	40.76	11	12	11	129332	TPR-like protein
R7S296	32.29	6	5	4	125382	TPR-like protein
A0A0L6J0S4	23.14	5	2	2	42235	Ubiquinone biosynthesis protein UbiH
R7SYM9	46.02	13	13	7	112268	Ubiquitin activating enzyme
R7T1Z7	22.91	6	2	2	22329	Vacuolar assembly protein DID2
R7S4C6	22.84	13	3	3	56666	VHS-domain-containing protein

## Sheet: TableS5
Table S5 All of the identified proteins from P. ostreatus cultivated on ramie stalks at 21 days
Accession	-10lgP	Coverage (%)	#Peptides	#Unique	Avg. Mass	Description
R7SUU1	71.89	25	44	35	204170	1 3-beta-glucan synthase
A0A0L6JD95	22.55	14	3	3	29510	2-dehydro-3-deoxyphosphooctonate aldolase
A0A0L6JDK0	48.57	19	17	16	110955	2-oxoglutarate dehydrogenase
A0A0L6J9R6	32.22	13	6	6	73757	3-hydroxyacyl-CoA dehydrogenase
M2PWA9	35.69	8	7	7	83035	3-isopropylmalate dehydratase
A0A0L6J2Q8	60.10	46	14	13	28082	6-phosphogluconate dehydrogenase
R7S174	20.25	8	4	4	85560	AAA-domain-containing protein
R7S3H1	47.95	9	14	10	165494	ABC protein
A0A0L6JDG5	24.10	5	2	2	72256	ABC transporter
A0A0L6JAE4	37.48	19	9	8	62270	ABC transporter permease
R7S2Y1	46.87	9	24	23	396385	Acetyl-CoA synthetase-like protein
R7S4W8	43.31	2	3	3	114969	Acetyl-CoA synthetase-like protein
A0A0L6JD58	32.25	6	4	4	43008	Acetyltransferase component of pyruvate dehydrogenase complex (Fragment)
K5WB54	23.28	11	4	4	48647	Acetyltransferase component of pyruvate dehydrogenase complex
R7RXW4	42.29	3	4	4	82703	Aconitate hydratase mitochondrial
A0A0L6J5Z7	33.12	3	4	4	107883	Acriflavin resistance protein
R7SPE0	51.87	12	6	6	63690	Acyl-CoA dehydrogenase NM domain-like protein
R7SX15	40.74	10	13	12	124635	AIP3-domain-containing protein
A0A0L6J4B3	40.69	6	4	4	40491	Alcohol dehydrogenase
A0A0L6JDT4	29.24	1	1	1	95011	Aldehyde oxidase
R7SRY6	37.03	5	6	5	105490	Alkaline phosphatase-like protein
R7SN76	36.71	7	4	4	66535	Alpha/beta-hydrolase
R7SP51	30.42	3	4	3	106439	Alpha/beta-hydrolase
A0A0L6J5M6	33.32	11	16	15	185203	Alpha-2-macroglobulin
R7S1A6	30.53	12	10	8	70570	Amidase signature enzyme
A0A0L6J376	30.73	7	4	4	57076	Amidohydrolase
A0A0L6J0K4	29.14	4	2	2	49327	Aminobenzoate synthetase
R7SKS4	21.92	4	1	1	53253	Ammonium transporter
J0WWA1	46.23	6	7	6	94120	Ankyrin
R7T2A1	45.80	13	5	4	42563	AP endonuclease
R7T1X8	23.58	4	2	2	46134	ArfGap-domain-containing protein
R7SZS1	30.18	6	7	5	103164	Argonaute-like protein
R7SY38	46.65	14	15	15	105824	Argonaute-like protein
R7T235	29.30	6	6	6	113728	ARM repeat-containing protein
A0A0L6J989	42.41	11	15	13	118356	AsmA-like C-terminal region protein
M2QP51	21.15	1	1	1	58852	ATP synthase subunit alpha
A0A0L6JF63	47.92	29	13	13	65099	ATPase
A0A0L6J633	57.25	15	16	15	124430	ATPase
M2PJK4	29.73	13	10	9	84994	Autophagy-related protein 13
A0A060SMY0	50.02	7	5	5	72104	Autophagy-related protein 13
R7S0V0	0.00	1	1	1	110022	Beta-galactosidase		GH35
J0DA97	27.68	10	4	4	43926	Beta-lactamase/transpeptidase-like protein
K5WGS0	24.28	7	8	8	160137	Calcium-transporting ATPase
A0A0L6JCU2	41.89	22	10	9	48675	Capsular biosynthesis protein
R7RWL1	18.58	4	3	2	104732	Carbohydrate esterase family 9 protein		CE9
M2R7G5	22.88	10	4	4	92942	Carbohydrate-binding module family 13 protein		CBM13
K5WA25	19.81	10	5	4	67514	Carbohydrate-binding module family 21 protein		CBM21
A0A060SC07	16.39	10	5	4	74572	Carbohydrate-Binding Module Family 21 protein		CBM21
A0A060SYJ9	88.25	34	44	43	149377	Cation-transporting ATPase
R7S3S0	48.16	10	12	11	103244	CBF-domain-containing protein
Q12661	15.53	7	3	2	81914	Cellobiose dehydrogenase		AA3
Q01738	15.53	7	3	2	82007	Cellobiose dehydrogenase		AA3
A0A0L6J5I2	27.96	6	2	2	21513	CoA-binding protein
M2R5I5	46.23	12	14	13	160316	CsMn25
M2PLF7	39.90	11	5	4	60784	CsMn37
M2QZZ1	45.58	14	21	16	155972	CsMn39 (Fragment)
A0A0L6J4X8	43.32	12	3	2	21813	Cytochrome B
A0A0L6J587	20.54	6	2	2	48249	Cytochrome C oxidase subunit II
A0A0L6J967	20.27	5	3	2	50612	Cytochrome
R7SVV0	22.44	14	6	6	54439	Cytochrome P450 (Fragment)
R7SIZ5	43.72	25	9	8	47899	Cytochrome P450
R7SM57	72.88	26	17	17	58918	Cytochrome P450
G5EJP0	53.70	19	9	9	57879	Cytochrome P450
G5EJU7	22.83	3	4	2	115771	Cytochrome P450
G5EJV5	25.72	9	4	4	57536	Cytochrome P450
R7SI77	26.04	7	3	3	63171	Cytochrome-450 hydroxylase
A0A0L6J1E5	30.57	5	4	3	43142	D-alanyl-D-alanine carboxypeptidase
R7SV49	39.73	5	3	2	56724	Dihydrolipoamide acetyltransferase component of pyruvate dehydrogenase complex
K5VCI8	32.64	9	6	5	56081	Dihydrolipoamide acetyltransferase component of pyruvate dehydrogenase complex
A0A060SB53	39.73	2	2	1	57663	Dihydrolipoamide acetyltransferase component of pyruvate dehydrogenase complex
R7SV86	32.77	14	6	3	49116	Dihydrolipoamide succinyltransferase
M2QXH1	23.13	16	7	5	53765	Dihydrolipoyl dehydrogenase
A0A0L6JGW9	49.93	30	11	11	50775	Dihydrolipoyl dehydrogenase
A0A0L6J8A8	24.30	1	1	1	51452	Dihydropyrimidinase
R7SQ98	29.24	12	5	4	56634	Diphenol oxidase-A2		AA1
R7RYL7	56.74	16	14	11	89175	DUF590-domain-containing protein
R7SQL8	42.41	3	3	1	90057	Dynamin protein dnm1
M2QWL0	46.08	19	20	14	135506	Dynein heavy chain protein 2
Q66NB7	36.79	12	4	4	40412	Endoglucanase
M2QIG1	30.20	6	5	4	113349	Enhancer of polycomb-like protein
A0A0L6JCJ5	33.57	13	8	6	60302	Exodeoxyribonuclease 7 large subunit
P13860	48.52	12	8	6	54858	Exoglucanase 1		GH5
R7S3X0	28.16	16	4	4	45874	FAD/NAD(P)-binding domain-containing protein
R7SPH9	65.90	17	10	7	59376	Family S53 protease
R7SN54	42.90	13	10	9	57615	Family S53 protease-like protein
A0A0L6JAP6	21.30	5	1	1	37478	Fatty acid hydroxylase
A0A0L6J2E1	45.65	8	7	6	107838	Formate dehydrogenase
A0A0L6J636	25.93	4	3	2	59083	Formate--tetrahydrofolate ligase
M2PPC4	25.87	2	1	1	37305	Fructose-1 6-bisphosphatase
A0A0L6J537	32.13	13	4	4	32779	Fructose-bisphosphate aldolase
Q45W62	21.78	8	8	8	107103	Gag (Fragment)
Q01599	35.02	4	1	1	15520	Glucanase (Fragment)
Q75NB5	60.98	17	9	8	54835	Glucanase		CBM1	GH7
Q7LHI2	55.08	14	7	6	57104	Glucanase		CBM1	GH7
Q01762	28.41	20	6	6	47348	Glucanase		CBM1	GH7
A5AA53	52.63	24	10	10	49293	Glucanase		CBM1	GH7
R7S4W0	20.95	5	3	3	61274	Glucoamylase
A0A0L6JBY4	28.00	4	3	3	101683	Glucose-6-phosphate isomerase
A0A0L6JEH5	42.52	13	7	6	42838	Glucosyl transferase
A0A0L6J354	31.84	10	8	8	105894	Glutamate-ammonia-ligase adenylyltransferase
A0A0L6JG88	49.57	17	14	9	69003	Glutathione ABC transporter ATP-binding protein
A0A060S5Y1	41.40	17	14	14	77989	Glycerol-3-phosphate dehydrogenase
A0A060SQ72	24.12	7	17	17	266240	Glycoside Hydrolase Family 13 / Glycosyltransferase Family 5 protein		GH13	GT5
R7S9R9	24.12	10	21	21	262536	Glycoside hydrolase family 13 and glycosyltransferase family 5 domain-containing protein		GH13	GT5
K5W005	35.08	9	3	3	40617	Glycoside hydrolase family 16 protein		GH16
K5VKN2	22.22	2	2	2	72260	Glycoside hydrolase family 16 protein		GH16
A0A060S8T9	15.73	3	1	1	34201	Glycoside Hydrolase Family 16 protein		GH16
A0A060SMP1	0.00	3	1	1	46301	Glycoside Hydrolase Family 16 protein		GH16
K5WJ30	0.00	7	3	3	53315	Glycoside hydrolase family 18 protein		GH18
A0A060SV04	0.00	4	3	3	104751	Glycoside Hydrolase Family 2 protein		GH2
A0A060SIS9	0.00	5	2	2	75623	Glycoside Hydrolase Family 20 protein		GH20
K5UMD6	35.22	8	5	5	81399	Glycoside hydrolase family 3 protein		GH3
M2Q417	34.03	5	5	5	110218	Glycoside hydrolase family 31 protein		GH31
K5WLD7	46.44	4	4	4	106298	Glycoside hydrolase family 31 protein		GH31
K5VQ52	0.00	1	1	1	109175	Glycoside hydrolase family 31 protein		GH31
A0A060SCJ9	0.00	3	1	1	98475	Glycoside Hydrolase Family 31 protein		GH31
A0A060SK35	15.75	2	2	2	103982	Glycoside Hydrolase Family 31 protein		GH31
A0A060SD91	0.00	2	2	2	102957	Glycoside Hydrolase Family 35 protein		GH35
A0A060S7X9	27.77	15	9	6	66567	Glycoside Hydrolase Family 45 protein		GH45
M2QIK7	0.00	1	2	2	76139	Glycoside hydrolase family 51 protein		GH51
K5VZC4	0.00	1	1	1	72272	Glycoside hydrolase family 51 protein		GH51
K5VW03	0.00	14	6	6	86008	Glycoside hydrolase family 63 protein		GH63
A0A060SAA6	0.00	9	3	3	53615	Glycoside Hydrolase Family 71 protein		GH71
J0WT75	0.00	2	1	1	68298	Glycoside hydrolase family 79 protein		GH79
A0A060SZ06	49.15	9	5	5	68578	Glycoside Hydrolase Family 79 protein		GH79
A0A060SI68	0.00	2	1	1	73392	Glycoside Hydrolase Family 79 protein		GH79
R7SYB6	18.61	6	3	3	84604	Glycoside hydrolase family 92 protein		GH92
A0A060SYU5	70.73	16	15	13	73561	Glycoside Hydrolase Family 92 protein		GH92
J0WQP6	0.00	3	1	1	45250	Glycoside hydrolase
J0LHM2	0.00	5	1	1	57260	Glycoside hydrolase
R7SH79	15.27	3	2	2	67277	Glycoside hydrolase
A0A0L6JAQ3	40.97	24	10	9	42036	Glycosyl transferase family 1		GT1
A0A0L6J6R9	45.54	16	11	9	67427	Glycosyl transferase family 1		GT1
A0A0L6J4U4	20.59	14	5	5	44442	Glycosyl transferase family 1		GT1
A0A0L6J9F5	33.36	5	3	2	68665	Glycosyl transferase family 28		GT28
A0A0L6JEV3	0.00	5	2	2	36691	Glycosyl transferase family A		GTA
A0A0L6JFA2	0.00	5	2	2	35495	Glycosyl transferase
A0A0L6JB65	39.99	27	10	9	34267	Glycosyl transferase
A0A0L6JAA2	26.34	6	6	5	109758	Glycosyl transferase
M2QJ27	64.94	14	11	11	124129	Glycosyltransferase family 2 protein		GT2
M2QDK4	28.21	15	16	14	136189	Glycosyltransferase family 2 protein		GT2
A0A060SI51	33.11	7	14	9	219509	Glycosyltransferase Family 2 protein		GT2
M2Q5U6	16.87	2	5	2	179461	Glycosyltransferase family 24 protein		GT24
M2RCA3	0.00	1	1	1	84088	Glycosyltransferase family 31 protein		GT31
A0A060T0D5	31.22	7	10	7	103616	Glycosyltransferase Family 39 protein		GT39
A0A060S351	0.00	7	8	6	128003	Glycosyltransferase Family 39 protein		GT39
A0A060S7G4	65.95	15	33	25	266453	Glycosyltransferase Family 48 protein		GT48
K5WYJ5	24.12	8	17	17	261728	Glycosyltransferase family 5 protein		GT5
A0A060S373	0.00	2	1	1	86484	Glycosyltransferase Family 66 protein		GT66
K5WBM9	24.20	4	7	6	163804	Glycosyltransferase family 8 protein		GT8
	0.00	12	5	4	46224	Glycosyltransferase
A0A060SS83	21.49	1	1	1	64269	Glyoxal oxidase		AA5
A0A060SYB0	0.00	4	2	2	59921	Glyoxal oxidase		AA5
R7SMV5	0.00	5	2	2	66695	GMC oxidoreductase		AA3
A0A060SUN5	17.16	16	4	4	63195	GMC oxidoreductase		AA3
A0A060SLW4	0.00	22	7	7	55289	GMC oxidoreductase		AA3
R7RXB0	0.00	3	1	1	66392	GMC oxidoreductase		AA3
A0A0L6J1D2	37.01	8	4	4	46932	Guanylate cyclase
A0A0L6JA44	0.00	15	1	1	11381	Heme biosynthesis protein HemY
J0D3E2	56.50	5	7	4	104890	Het-C-domain-containing protein
R7SWZ2	0.00	5	2	2	43917	HET-domain-containing protein (Fragment)
R7T1D7	70.54	29	21	21	61465	HET-domain-containing protein
R7SAH7	29.83	8	6	6	94265	HET-domain-containing protein
R7S7D1	0.00	3	2	2	84082	HET-domain-containing protein
R7SMC0	0.00	3	1	1	37307	HET-E (Fragment)
M2QX57	15.45	3	2	2	60520	Heterotrimeric G-protein alpha subunit
R7STT2	0.00	4	3	2	60060	High affinity methionine permease
A0A0L6J7T8	0.00	2	1	1	25927	Hydrolase
A0A0L6J6N6	0.00	2	1	1	30585	Hydrolase
A0A0L6J497	28.04	31	10	9	28720	Hydrolase
A0A0L6J2N7	34.80	3	1	1	27213	ImuA protein
R7RZ21	25.94	19	7	6	59163	Inosine-5'-monophosphate dehydrogenase
K5WT70	48.20	15	13	12	76669	Kinesin-like protein
K5VYU1	44.60	22	17	15	79685	Kinesin-like protein
A0A0A0RN90	30.23	2	2	2	56045	Laccase		AA1
Q96TR4	29.57	22	7	7	57389	Laccase		AA1
Q6RYA4	17.82	2	2	2	56595	Laccase		AA1
I6QS85	0.00	1	1	1	55783	Laccase		AA1
Q50JG3	0.00	7	2	2	56213	Laccase4		AA1
Q99056	0.00	7	2	2	56247	Laccase-5		AA1
A0A0A8IDC3	38.74	7	6	6	74155	Lipoxygenase
A0A060SLQ5	36.55	22	15	15	106250	Lon protease homolog
A0A0L6JAI9	35.58	16	5	5	32248	LuxR family transcriptional regulator
A0A0L6JG80	59.76	22	16	15	58253	Magnesium chelatase
A0A0L6JGA2	47.80	12	10	10	133473	Magnesium chelatase
J0LJN7	24.28	6	3	2	60038	Malate synthase
A0A0L6JFC7	20.16	16	8	7	70065	Metal ABC transporter permease
K5WIH4	21.58	2	2	2	70768	Methylenetetrahydrofolate reductase
A0A060ST78	20.72	13	4	4	40970	Methylthioribose-1-phosphate isomerase
J0CZ65	38.46	28	14	14	62829	MFS general substrate transporter
R7S6L7	20.26	6	4	4	52069	MFS general substrate transporter
A0A0L6JEM5	39.64	23	8	7	45616	MFS transporter
A0A0L6J825	31.30	2	1	1	57827	MFS transporter
A0A0L6J2X8	40.20	5	5	4	112829	Multidrug transporter AcrB
A0A0G2YLA9	22.12	7	5	5	94031	MutS protein homolog 4
M2R117	33.84	8	14	11	140824	Myosin-1-like protein
A0A0L6J5A4	45.87	20	10	9	45112	N-acetylmuramoyl-L-alanine amidase
A0A0L6J9V8	20.01	16	4	4	32091	NAD-dependent dehydratase
M2RIP0	41.48	8	17	15	236016	NADPH-dependent glutamate synthase
M2R6I3	52.71	17	15	12	75916	Nucleolar GTP-binding protein 1
J0WYT4	55.84	10	15	13	162252	Oligoxyloglucan reducing end-specific cellobiohydrolase
R7SJ52	53.92	8	4	4	71817	OPT oligopeptide transporter
R7SK59	23.57	3	1	1	33706	Oxidoreductase
M2R2J7	39.87	10	13	8	174702	Pentafunctional AROM polypeptide
A0A0L6J7B2	29.47	10	3	2	35899	Peptide chain release factor 2
A0A0L6JA16	31.82	7	6	6	72286	Peptidoglycan-binding protein
A7U4S7	30.56	15	3	1	21913	Peroxidase (Fragment)		AA2
O74640	51.02	15	13	12	37428	Peroxidase		AA2
B9VR21	51.02	15	13	12	37394	Peroxidase		AA2
O74179	51.02	15	13	12	36908	Peroxidase		AA2
G8FPZ2	44.60	23	8	8	38481	Peroxidase		AA2
A0A060SDE3	41.73	22	5	3	38040	Peroxidase		AA2
A0A060SDU0	49.73	15	5	4	37494	Peroxidase		AA2
R7SQC0	32.29	18	4	4	34247	Peroxisomal dehydratase
B5MAF4	0.00	3	1	1	57357	Phenol oxidase
K5VW00	56.59	5	4	4	79952	Phenylalanine ammonia-lyase
R7S5W3	53.51	15	19	18	112458	Phosphatidylethanolamine N-methyltransferase
M2R2A3	22.54	2	5	5	175782	Phospholipid-transporting ATPase
R7S5W5	49.93	7	12	7	131148	Phospholipid-transporting ATPase
R7S767	40.98	5	9	9	159702	Phospholipid-transporting ATPase
A0A0L6J847	31.66	9	3	3	36629	Phosphonate ABC transporter substrate-binding protein
A0A0L6J4H0	36.86	32	9	8	30737	Phosphonates import ATP-binding protein PhnC
R7T0Q5	45.86	9	13	10	147858	Pkinase-domain-containing protein
R7SN82	51.54	17	15	12	97671	Pkinase-domain-containing protein
M2PA23	44.47	9	31	29	392095	PKS/NRPS enzyme
A0A0L6J8M5	46.50	38	6	4	10616	Plasmid stabilization protein
M2Q664	44.47	8	29	27	395187	Polyketide synthetase
A0A0L6JD13	44.26	11	10	8	94257	Polyphosphate kinase
Q45W59	32.72	8	6	6	91719	Polyprotein (Fragment)
Q45W64	38.28	1	2	1	147780	Polyprotein
A0A0L6J2N9	34.68	10	7	7	51276	Porin
A0A0L6J1C6	23.13	11	3	3	29162	Probable 2-(5''-triphosphoribosyl)-3'-dephosphocoenzyme-A synthase
A0A060SBW5	45.27	15	5	5	49211	Probable acetate kinase
A0A060SRG6	32.37	1	2	1	92407	Protein SEY1
K5VUY0	47.02	8	9	3	131186	Pyruvate carboxylase
A0A0L6J7L6	24.44	7	7	7	97368	Pyruvate dehydrogenase E1 component
R7SXL9	46.66	31	8	7	24581	Ras-domain-containing protein
A0A0L6JDD7	27.92	7	3	3	64827	Restriction endonuclease subunit R
A0A0L6JEY2	32.72	3	2	2	41908	S-adenosylmethionine synthase
A0A060SJ38	34.64	9	7	6	99587	SAGA-associated factor 11
R7ST36	40.06	11	21	4	245763	Sec63-domain-containing protein
R7RXU6	42.93	8	3	3	48815	SET domain-containing protein
A0A0L6J984	30.72	10	4	4	24763	Short-chain dehydrogenase
R7S470	41.67	17	18	17	151047	Stress response protein NST1
J0WXP8	38.79	8	8	8	95761	Subtilisin-like protein
R7SQ88	38.03	5	7	7	71601	Subtilisin-like protein
R7SS18	33.86	16	10	9	62316	Subtilisin-like protein
A0A0L6J581	20.95	8	2	2	26523	Succinyl-CoA:3-ketoacid-CoA transferase
R7S050	38.17	3	5	4	160423	Sulfite reductase subunit beta
R7SMG6	37.10	14	10	9	77663	SWIRM-domain-containing protein
R7S436	20.76	3	4	4	139221	TBC-domain-containing protein
R7SSZ7	32.12	5	6	5	107875	TFP11-domain-containing protein
R7RYM7	28.83	8	8	8	115610	TFP11-domain-containing protein
J0D2L9	39.64	1	1	1	44065	Thiamin diphosphate-binding protein
A0A0L6J7V3	32.78	8	3	3	33180	Thiamine-monophosphate kinase
R7S296	32.29	6	5	4	125382	TPR-like protein
A0A0L6J0S4	23.14	5	2	2	42235	Ubiquinone biosynthesis protein UbiH
R7SYM9	46.02	13	13	7	112268	Ubiquitin activating enzyme
R7T1Z7	22.91	6	2	2	22329	Vacuolar assembly protein DID2
M2QBI7	28.18	2	1	1	92538	V-type proton ATPase subunit a
